# Supplementary material for: Integrated multi-omics identified the novel intratumor microbiome-derived subtypes and signature to predict the outcome, tumor microenvironment heterogeneity, and immunotherapy response for pancreatic cancer patients
Source: Front Pharmacol. 2023 Sep 7;14:1244752. doi: 10.3389/fphar.2023.1244752 (PMC10512958; doi:10.3389/fphar.2023.1244752)
Supplement: Supplementary file 1 [file Table2.XLSX]

## Sheet: Sheet1
genera	KM (pvalue)
Azohydromonas	0.000766584
Silanimonas	0.000895332
Kutzneria	0.00245822
Alpharetrovirus	0.00327451
Ornithinimicrobium	0.00342039
Natronolimnobius	0.00368654
Bacteroides	0.00442528
Gemmatimonas	0.00453384
Hylemonella	0.00607029
Paucibacter	0.0065914
Histophilus	0.00722432
Kurthia	0.00779566
Domibacillus	0.00789406
Acetivibrio	0.00842244
Carlavirus	0.00922942
Francisella	0.00998733
Pseudarthrobacter	0.0144114
Chlamydia	0.0152612
Starkeya	0.0161824
Rhodovibrio	0.0183717
Alphapapillomavirus	0.018924
Alicycliphilus	0.0200883
Effusibacillus	0.0205723
Flammeovirga	0.0263371
Ruegeria	0.0278714
Derxia	0.0282205
Mobilicoccus	0.028291
Cryptosporangium	0.0287131
Desulfobacter	0.0301697
Halothermothrix	0.0311888
Mesoplasma	0.0355037
Thermodesulfobacterium	0.0361051
Indibacter	0.0364424
Phycicoccus	0.0376247
Puniceibacterium	0.0388887
Citromicrobium	0.0392952
Vagococcus	0.0408423
Runella	0.0438617
Xanthobacter	0.0438794
Holospora	0.0450786
Alkalibacterium	0.0454136
Maritimibacter	0.0455067
Methyloferula	0.0478478
Riemerella	0.0493957
