# Supplementary material for: Integrated multi-omics identified the novel intratumor microbiome-derived subtypes and signature to predict the outcome, tumor microenvironment heterogeneity, and immunotherapy response for pancreatic cancer patients
Source: Front Pharmacol. 2023 Sep 7;14:1244752. doi: 10.3389/fphar.2023.1244752 (PMC10512958; doi:10.3389/fphar.2023.1244752)
Supplement: Supplementary file 6 [file Table1.XLSX]

## Sheet: Sheet1
genera	TCGA-IB-AAUR	TCGA-IB-8126	TCGA-3A-A9IH	TCGA-HZ-A8P1	TCGA-HZ-A49I	TCGA-2J-AABV	TCGA-HZ-8637	TCGA-IB-AAUU	TCGA-HZ-7920	TCGA-HZ-A77Q	TCGA-FB-A7DR	TCGA-FB-AAPY	TCGA-HV-A7OP	TCGA-FB-A4P6	TCGA-FB-AAQ2	TCGA-LB-A9Q5	TCGA-FB-A4P5	TCGA-XD-AAUG	TCGA-3E-AAAY	TCGA-F2-A44G	TCGA-IB-7893	TCGA-F2-A7TX	TCGA-2J-AABF	TCGA-IB-7644	TCGA-XD-AAUL	TCGA-HZ-A4BK	TCGA-LB-A7SX	TCGA-3A-A9IU	TCGA-2J-AABA	TCGA-2J-AABR	TCGA-IB-7646	TCGA-HZ-A4BH	TCGA-2J-AABO	TCGA-IB-AAUV	TCGA-OE-A75W	TCGA-3A-A9I7	TCGA-HZ-A77P	TCGA-F2-A8YN	TCGA-F2-A44H	TCGA-HZ-7919	TCGA-PZ-A5RE	TCGA-IB-AAUQ	TCGA-IB-7885	TCGA-H6-8124	TCGA-M8-A5N4	TCGA-F2-7276	TCGA-XD-AAUI	TCGA-IB-A5ST	TCGA-3A-A9IV
Acaricomes	2.10332	2.17464	1.99967	2.66523	2.43167	3.08573	1.58691	1.7259	2.02183	2.78052	2.61208	2.63386	1.88707	2.93766	2.93098	2.54608	3.04094	2.42047	3.406	1.93429	2.20991	2.74996	2.40308	2.13965	2.21238	2.58073	2.58855	2.00331	3.193	3.25894	2.28975	2.58782	3.55035	2.20911	1.85202	2.27604	2.53615	2.90304	3.73439	2.36307	2.65409	2.23461	1.95477	2.00811	2.55531	2.39483	2.08359	2.7627	2.9744
Acaryochloris	1.82847	1.89979	1.88701	2.56367	3.91507	2.88564	1.48535	1.45104	1.92027	2.67896	2.48768	2.50946	1.66409	2.81326	2.80658	2.36693	2.91654	2.33955	2.00428	1.77482	1.93506	6.04993	2.20299	1.8648	2.13147	2.47917	2.4094	1.89065	2.99291	3.05885	4.33682	2.48626	3.35026	1.93425	1.76434	2.16337	2.43459	2.74357	3.57492	2.26151	2.45305	1.95975	1.67992	1.9122	2.29201	2.23536	2.00268	2.48785	2.86174
Acetivibrio	1.36184	3.48379	2.44951	3.15373	1.84216	2.11642	2.87188	0.498983	3.2166	1.82845	2.2522	3.33811	2.41515	2.81879	2.8121	2.49205	1.54356	1.98466	2.07467	3.97602	2.12051	2.2337	3.50417	3.11437	2.85457	2.7282	3.27149	1.80108	3.60221	3.13763	2.6478	3.47225	4.50704	2.74773	2.23457	3.35391	2.47717	2.0242	2.85555	0.188607	2.48373	2.1452	3.36013	3.38038	2.47084	2.40908	1.93729	2.9143	-0.0351902
Acetobacter	9.32226	11.3285	10.164	9.64059	9.81469	12.4705	10.3313	8.94484	9.49101	9.8136	9.30103	9.96814	8.22178	10.57	10.7096	10.511	9.57377	9.48637	9.49726	10.2611	9.98525	9.74892	10.1145	9.51905	9.4066	9.82403	10.8232	9.96116	9.28881	10.073	10.2457	10.4242	10.0495	10.626	9.70609	10.0444	9.7297	9.77914	10.0728	9.99051	10.0284	9.33571	10.0404	9.95697	10.0263	9.88761	10.1662	9.80107	9.66477
Acetohalobium	1.97225	2.04357	1.97913	2.65466	2.4211	3.10626	1.57634	3.17978	2.01126	2.76995	2.54504	2.56682	3.3312	2.87062	2.86393	2.36994	2.9739	2.37934	1.7799	1.87369	2.07884	2.68936	2.42362	2.00858	2.17125	2.57016	2.41241	1.98277	3.21354	3.27947	2.15867	2.57725	3.57088	2.07803	3.55926	2.25549	2.52558	2.84243	3.67379	2.3525	2.54711	2.10353	1.8237	1.905	2.46182	2.33423	2.04247	2.63163	2.95385
Acetonema	1.08868	2.008	2.47564	1.65736	1.42379	1.50156	-1.74289	-1.61067	1.01396	2.25808	2.38973	2.70102	0.539718	1.86731	1.86063	1.21844	-0.351331	0.0209192	-0.970845	1.08108	0.458309	1.89675	2.04131	0.388045	-0.18717	2.42086	1.26092	-0.98015	0.0238744	1.67477	-1.04682	-0.741979	1.96618	0.457501	1.75642	2.09993	-0.793647	1.31286	2.14421	0.618233	1.19298	-1.10196	0.94013	0.394596	0.863813	1.54162	2.00598	-0.573865	2.31286
Acholeplasma	-1.19828	-1.12696	-1.42578	-0.756319	-0.989882	-0.496873	-1.83464	1.23165	-1.39972	-0.641026	-0.782742	-0.760967	0.510858	-0.457165	-0.463851	2.62005	-0.353883	-1.04267	3.33068	-1.62035	-1.09169	-0.804679	-1.17952	0.423008	-1.25076	-0.840815	-1.03792	0.162826	1.19537	-0.323659	-1.01186	-0.833727	-0.0322534	0.492465	2.071	-1.14941	-0.885396	-0.651607	0.179749	-1.05848	-0.810162	-1.067	0.238128	-1.46173	-0.755306	-1.15981	-1.37955	-0.538902	-0.45105
Achromobacter	9.34438	7.47141	8.81046	7.53604	7.55963	7.71005	7.44002	9.19356	7.77667	8.99884	7.81969	7.88182	9.25199	7.11424	8.11797	8.57215	8.18581	9.62529	8.59382	6.90211	9.03821	8.35327	10.2997	8.50889	8.294	8.05592	7.02339	9.38986	7.36196	7.4862	8.13308	7.2843	7.09667	8.70561	8.47213	8.3551	7.84815	9.00506	8.2597	8.228	8.39674	8.81251	7.91312	7.47707	7.85418	7.92629	8.18742	8.111	7.64059
Acidaminococcus	3.50602	3.57734	3.40841	4.0721	3.83853	4.36218	2.99378	3.12859	5.01366	4.18739	3.9909	4.01268	2.30666	4.31648	4.30979	3.75457	4.41976	3.94613	3.61085	3.22873	3.61261	4.0444	3.67953	3.54235	3.73804	3.9876	3.79704	3.41205	4.46945	4.53539	6.01437	3.99469	4.8268	3.6118	3.37032	3.68478	3.94302	4.19747	5.02883	3.76994	3.96504	3.6373	3.35747	2.86096	3.92809	3.68927	3.60926	4.1654	4.38314
Acidihalobacter	1.77589	1.84721	2.19678	2.5474	2.31384	2.90664	1.46908	1.39846	1.904	2.66269	2.52646	2.54824	5.06808	2.85204	2.84535	2.09314	2.95532	2.87574	6.66897	1.67376	1.88248	2.48944	3.80896	1.81221	2.66766	2.4629	2.13561	3.78538	3.01392	3.07986	9.25693	4.79192	3.37126	1.88167	5.116	2.47314	2.41832	2.64251	3.47386	2.24524	5.80968	1.90717	4.43469	1.84924	2.57082	2.1343	2.53887	5.8947	3.1715
Acidimicrobium	2.28309	2.35441	2.29563	2.92677	2.6932	3.17078	1.84845	5.07558	3.86833	3.04206	2.82366	2.84544	2.24013	3.14924	3.14255	2.73629	3.25252	2.75759	3.74312	2.07754	2.38968	2.89321	2.48813	2.31941	2.5495	2.84227	2.77876	2.29927	3.27805	3.34399	2.46951	2.84936	3.6354	2.38887	2.1818	2.57199	2.79769	3.04629	3.87764	2.62461	2.87275	2.41437	2.13453	2.19052	2.7787	2.53808	2.42072	2.94247	3.27035
Acidithiobacillus	5.66559	7.90342	5.862	6.27576	6.23168	4.52354	7.1911	5.8421	6.71834	5.84357	5.62489	6.01704	6.55317	6.61529	5.79568	5.37215	6.18805	5.85987	6.41947	6.75763	6.40742	5.8824	6.05389	7.06619	6.84081	6.42446	6.24178	6.28833	5.92627	5.76088	6.52624	7.05196	6.38671	6.59182	6.04265	6.01005	5.52325	5.66108	7.02295	6.07145	6.37089	6.17302	7.77623	7.51052	6.02718	7.36377	5.83333	5.1627	7.0635
Acidithrix	9.51976	5.62145	11.1245	4.41641	4.18285	7.3492	6.79752	6.3951	5.35797	6.85363	4.49453	4.51631	5.41042	4.82011	7.13535	4.99043	4.92339	4.14393	4.24682	5.05031	6.39369	5.86599	3.8592	4.0015	5.5208	4.33191	6.61786	6.88026	4.64912	4.71506	4.15159	4.339	5.00647	7.77139	2.7958	5.56802	6.60926	6.75602	5.26545	10.381	4.37772	5.68141	5.40158	6.44209	4.36603	3.92589	6.12898	4.62455	4.68142
Acidobacterium	1.42888	1.5002	1.31314	1.97557	1.74201	6.01717	0.89725	1.05145	1.33217	2.09086	1.88929	1.91106	1.06232	2.21486	2.20818	1.55522	2.31815	1.73393	0.717416	1.06253	1.53547	1.87821	4.44144	1.46521	1.52584	1.89107	1.59769	1.31678	2.42401	2.48994	1.61531	1.89816	2.78135	1.53467	1.17114	1.5895	1.84649	2.03128	2.86263	1.67341	1.91058	1.56016	1.28033	1.13221	1.56844	1.52307	1.39706	2.08826	2.28787
Acidocella	8.16401	8.23533	9.83894	10.298	8.4795	8.80616	7.63474	7.78658	8.06966	10.4133	8.67817	8.69994	9.29659	9.00375	8.99706	13.0756	9.10703	8.78726	7.47155	7.77797	8.2706	8.59365	8.12351	8.20033	8.57917	8.62857	8.59448	8.25762	8.91343	8.97937	8.35043	8.63565	9.27078	8.26979	9.34725	8.53034	8.58399	8.74672	9.57808	8.4109	10.9631	8.29529	8.01545	7.94989	8.737	8.23852	8.45039	11.9933	9.2287
Acidothermus	2.38994	2.46126	2.31371	2.94221	2.70864	3.28476	1.86389	5.18244	2.29881	3.0575	2.87428	2.89605	2.15167	3.19985	3.19317	2.84037	3.30314	2.81684	2.21741	2.15292	2.49653	2.96859	2.60212	4.01123	2.60875	2.85771	2.88285	2.31735	3.39204	3.45797	2.57637	2.8648	3.74938	2.49573	3.43634	4.17504	2.81313	3.12167	3.95302	2.64005	2.88185	2.52122	2.24139	2.25129	2.82054	4.19842	2.47997	3.04932	3.28844
Aciduliprofundum	0.0820246	0.153345	0.0510869	0.617269	0.383706	0.801609	-0.46105	-0.295404	-0.026129	0.732563	0.496014	0.51779	0.122192	0.821591	0.814905	0.341487	0.924874	0.492465	0.157192	-0.392693	0.188614	0.422981	0.118965	0.11835	0.284377	0.532773	0.383958	0.0547266	0.908885	0.974823	0.268447	0.539861	1.26623	0.187807	-0.110163	0.327453	0.488193	0.576053	1.40741	0.315111	0.530616	0.213305	-0.0665304	-0.227717	0.471141	0.0678493	0.155594	0.741402	1.02581
Actibacterium	1.74381	1.81513	1.7796	2.07136	1.8378	2.18178	2.578	1.36639	1.42796	2.18665	2.05822	2.08	1.38216	3.96876	2.37711	2.25774	4.80901	2.65036	1.52261	3.79583	1.8504	2.28958	1.49914	3.3651	2.44227	1.98687	2.30021	3.36821	2.28906	2.355	1.93024	5.16388	5.45376	3.43456	1.14944	3.64093	1.94228	2.44265	3.27401	1.7692	2.32203	1.8751	1.59526	1.38759	2.22693	3.51941	2.31349	2.40319	2.75433
Actinoalloteichus	4.84551	2.5949	3.96489	2.96476	2.73119	3.20945	1.88644	2.14615	2.32136	4.66501	2.96707	2.98885	2.33784	3.29265	3.28596	5.01734	3.39593	2.74826	2.80923	1.99856	4.21513	2.81424	2.5268	4.14487	4.12514	4.46522	2.73788	2.38357	3.31672	4.96762	2.71	2.88735	3.67407	2.62936	3.76455	2.6563	5.15761	2.96731	3.79866	2.6626	4.37104	2.65486	2.37502	2.08313	2.843	4.78103	2.41139	4.76792	3.35466
Actinobacillus	4.50035	5.26828	4.83402	4.60279	4.82379	4.78388	5.36949	4.30933	5.08714	4.35551	4.17862	4.33164	4.36541	4.96986	4.62876	3.84307	4.12205	4.67722	4.02645	5.88887	4.50385	4.23822	4.91837	5.40662	4.57222	3.22284	4.84247	5.09292	5.0224	4.8127	4.87319	4.89978	4.55662	5.1057	3.95903	5.28547	4.47371	4.23083	3.78208	4.49994	4.18259	4.63163	5.42455	5.51096	4.9797	5.06143	5.01172	4.9456	4.76144
Actinobaculum	6.59261	6.66393	5.02887	5.64858	5.41502	8.40252	4.57026	6.95215	5.00519	8.57123	5.45166	5.47344	6.79364	5.77724	5.77055	8.0162	5.88052	6.12852	7.07704	4.45672	5.11424	5.2724	5.39794	5.04398	5.92043	5.56409	8.42124	6.61747	6.18786	6.2538	7.516	5.57118	6.54521	5.11343	13.0966	7.62716	8.97894	7.01043	6.25683	6.93139	5.3081	5.13893	4.8591	6.23003	5.75114	6.50223	5.79165	5.66703	6.0036
Actinocatenispora	2.76577	2.83709	1.06305	1.88403	1.65047	2.03672	2.39067	0.803382	2.82559	1.99932	1.76672	1.7885	1.11872	2.0923	2.08561	1.61178	2.19558	1.35375	1.15056	1.11298	1.2874	6.01611	1.35407	1.21714	1.14566	1.79953	1.65425	1.06669	2.14399	2.20993	1.36723	3.39158	2.50134	1.28659	7.45378	1.33942	3.33991	2.08172	2.91308	1.58187	1.73471	2.89705	1.03226	1.06962	1.64768	1.57352	2.60184	1.84019	2.03778
Actinokineospora	0.871834	0.943154	0.770029	-0.231712	1.11969	-0.221062	-1.31003	1.7168	-0.87511	1.46854	1.22572	1.24749	0.611454	-0.0336685	-0.0403547	1.77482	0.0696138	-0.959812	2.41979	-0.978297	-0.606539	2.1593	-0.903706	0.908159	1.15403	-0.316208	1.08032	1.51063	-0.113786	-0.047848	-0.526707	-0.30912	0.243557	-0.607347	1.14894	-0.538568	-0.360788	-0.00955066	0.821805	1.05109	-0.358956	1.00311	-0.861684	-1.01627	1.27509	1.06721	1.51067	1.53121	0.159793
Actinomadura	4.1359	1.39987	3.77581	2.0558	1.82223	2.06905	0.977478	3.75848	1.4124	2.17109	3.59171	2.02853	2.92826	2.33233	2.32564	4.15017	4.02057	3.88523	2.61025	0.946591	1.43514	1.76226	3.70833	1.36488	2.94018	5.67174	2.97025	3.29403	2.17632	2.24226	1.51497	1.97839	2.53367	3.01929	2.90489	2.82979	1.92672	4.72269	2.74669	4.07557	3.71581	3.78176	1.17999	1.24142	2.02803	1.40713	1.22643	1.98793	1.94318
Actinomyces	5.5874	4.54388	6.27134	5.60155	6.78746	6.24264	3.89132	5.70191	6.51441	9.93224	9.43235	5.31086	8.8074	6.6267	5.76079	6.23245	7.65409	5.21656	6.27375	4.70278	5.8249	5.16214	5.20809	4.79238	5.49269	5.71591	5.74914	5.89523	4.83802	5.0719	8.08352	6.13958	4.58343	7.66143	7.27051	7.44861	7.10864	7.52996	5.96749	8.29316	3.83072	7.19566	4.64758	4.82796	6.68994	4.73802	7.99403	4.57554	3.90467
Actinomycetospora	1.43791	1.50923	1.4743	1.91418	1.68062	2.18751	0.835859	1.06048	1.27078	2.02947	1.74896	1.77073	0.997533	2.07454	2.06785	3.41721	2.17782	2.0789	1.47947	0.907218	1.5445	1.72289	1.50487	1.47424	1.87081	1.82968	1.87471	1.47794	2.29479	2.36072	1.62433	1.83677	2.65213	1.54369	2.80499	3.33562	1.7851	1.87596	2.70732	1.61202	1.77144	1.56919	1.28936	1.10515	1.88083	1.36776	1.74203	2.09729	2.44902
Actinoplanes	6.44766	4.82509	5.64933	4.41529	5.09927	4.88137	5.21144	6.76461	3.77189	2.94562	2.77155	4.37828	5.15738	1.51216	3.8274	6.61576	3.20041	4.50809	4.94913	3.59386	4.23232	5.32707	3.90922	3.87255	5.12312	4.3308	4.23502	6.5096	4.98865	3.91708	4.02265	4.8684	1.88656	5.52697	4.93339	0.716238	4.57572	4.85211	4.54596	3.75056	3.5312	6.68023	0.517747	3.59262	3.98179	7.1133	4.17122	5.23257	2.99956
Actinopolymorpha	1.33645	1.40777	1.34304	1.97977	3.33117	2.02642	0.901452	0.959021	1.33637	2.09506	2.01319	2.03497	1.6248	2.33877	2.33208	3.28705	2.44205	1.76384	1.1644	1.21063	1.44304	2.0263	1.34378	1.37278	1.55575	1.89528	1.74455	2.93165	2.1337	2.19963	1.52287	1.90236	2.49104	1.44223	1.18644	1.61941	1.8507	2.17938	3.01073	1.67761	1.85885	1.46773	1.18789	1.30691	1.89433	1.67117	1.42697	1.99583	2.31777
Actinopolyspora	1.6382	0.124558	-0.18109	0.659127	0.425563	2.54093	-0.419193	-0.324191	0.0157283	2.35938	0.627866	0.649642	3.59609	0.953444	0.946758	2.5127	2.64169	0.608773	0.00933977	-0.248811	0.159827	0.566863	5.31772	0.089563	0.400684	0.574631	1.8182	1.40751	1.06324	1.12918	0.23966	0.581719	1.42058	0.159019	2.6139	0.0952756	0.53005	0.719935	1.55129	0.356968	0.591097	0.184518	-0.0953175	-0.110833	0.497684	0.211732	0.271901	0.712615	0.793637
Actinospica	0.733319	2.3896	3.39533	2.96872	1.15019	3.36831	0.305438	1.94085	0.740359	3.08401	4.28952	3.0889	0.677684	1.80774	3.38602	2.43585	1.91102	1.68722	1.21987	0.506056	3.16184	1.32173	3.42263	0.769645	1.47913	2.88422	0.893354	2.17657	1.89062	1.95656	0.919741	2.89131	2.24796	3.16103	1.89218	0.864338	1.25468	1.4748	2.30616	1.0816	1.08509	2.44956	0.584764	0.52049	1.3229	2.55156	1.35035	1.3927	1.5627
Actinosynnema	-1.45232	-1.381	-1.46855	-0.840454	-1.07402	-0.644198	-1.91877	-1.82975	-1.48385	-0.725161	-0.870471	-0.848695	-1.87825	-0.544893	-0.55158	-1.23926	-0.441611	0.242444	0.266402	-1.69621	-1.34573	-0.880533	-1.32684	-1.416	-1.55061	-0.92495	-1.19678	-1.46491	-0.536922	-0.470984	-1.2659	-0.917862	1.40538	-1.34654	0.208646	-1.19218	-0.96953	0.857502	0.103895	-1.14261	-0.876033	-1.32104	-1.60088	-1.61157	-0.910519	-1.23566	-1.67939	-0.792943	-0.493823
Actinotalea	1.85204	1.92336	3.30505	2.45252	2.21896	2.67551	1.3742	1.47461	1.80912	2.56781	2.46382	2.48559	1.96197	2.7894	2.78271	2.25284	2.89268	2.30571	1.97044	1.69949	1.95863	2.51516	1.99286	1.88836	2.09762	2.36802	2.29531	1.72373	2.78278	2.84872	2.03846	2.37511	3.14013	1.95782	4.10128	1.99645	2.32344	2.66824	3.49959	2.15036	3.97317	1.98332	1.70348	1.75947	2.28262	3.745	1.96884	2.51141	2.69482
Actinotignum	2.14526	2.21658	2.00057	2.70973	2.47616	3.10987	3.21637	1.76784	2.06633	2.82502	2.51648	2.53825	-0.560788	2.84206	2.83537	2.25733	2.94534	2.49269	2.15741	1.75569	2.25185	2.57136	2.42723	2.18159	2.2846	2.62523	2.2998	2.00421	3.21715	3.28309	2.33169	2.63232	3.57449	2.25105	4.84355	2.27693	2.58065	2.72443	3.55579	2.40757	2.5658	2.27655	1.99671	1.98484	2.47945	3.80119	2.15581	2.80464	2.9753
Adhaeribacter	0.897232	0.968552	0.812793	1.50157	1.26801	1.78388	0.423253	0.519803	0.858174	1.61687	1.42956	1.45134	0.606418	1.75514	1.74845	5.83787	1.85842	1.42448	1.08921	0.844651	1.00382	1.66032	1.10123	0.933558	1.21639	1.41708	1.23649	0.816433	1.89115	1.95709	1.08365	1.42416	4.57042	1.00301	0.835809	1.08916	1.3725	1.8134	2.64475	1.19941	1.45198	1.02851	6.4211	0.837525	1.60849	1.30519	1.08761	1.55661	1.78752
Adlercreutzia	2.57162	2.64294	2.35253	3.18438	2.95082	3.38668	2.10606	2.19419	2.54098	3.29967	3.02692	3.0487	2.19787	3.3525	3.34582	2.81786	3.45578	2.80979	2.47451	2.31073	2.67821	3.12641	2.70404	2.60795	2.6017	3.09988	2.86033	2.35617	3.49396	3.55989	2.75804	3.10697	3.8513	2.6774	2.24455	4.21386	3.0553	3.27948	4.11084	2.88222	3.03433	2.7029	2.42307	2.28038	3.07141	2.77128	2.47291	3.231	3.32726
Advenella	0.694683	0.766003	0.635468	1.22881	0.995246	1.43	1.73545	0.317254	0.585411	1.3441	1.04318	1.06496	0.718469	1.36876	1.36208	2.78152	1.47204	0.938088	1.93287	0.458261	0.801273	2.8589	0.747353	0.731009	2.31496	1.14431	1.23903	0.639108	1.53727	1.60321	0.881105	2.73636	1.89462	0.800465	1.53017	0.911834	1.09973	1.42701	2.25836	0.926651	1.27549	0.825964	2.13109	0.436535	1.15587	0.918803	0.601216	1.35406	1.6102
Aeribacillus	1.73863	1.80995	1.59973	2.44507	2.21151	2.84694	1.36675	1.3612	1.80167	2.56036	2.35215	2.37393	1.77812	2.67773	2.67104	2.10151	2.78101	1.68603	1.747	1.66111	1.84522	2.47678	2.16429	1.77496	1.47794	2.36057	2.14398	1.60337	2.95421	3.02015	1.92505	2.36766	3.31156	1.84441	1.52856	1.87609	2.31599	2.62986	3.46121	2.14291	2.30256	1.86991	1.59008	1.77089	2.2043	2.12165	2.93412	2.39801	2.57445
Aerococcus	2.64224	2.71356	3.13316	2.95036	2.42729	3.1225	1.87204	2.0238	2.75442	1.92815	2.59793	3.53724	2.12618	2.56093	1.33186	2.37948	2.66422	-0.376119	4.72408	1.87735	2.50782	2.98253	0.854896	3.73301	3.32268	-0.593568	3.33949	2.74977	2.86721	2.44772	1.93558	3.80584	3.87663	2.74802	9.30097	2.12941	1.68378	3.58306	3.96696	3.58109	2.8425	2.97997	2.49368	3.53	2.03437	2.86841	2.45693	1.9231	3.19035
Aeromonas	16.9008	18.7548	16.8842	16.8315	16.1061	16.0312	18.6399	16.0282	17.1863	16.6541	17.0984	15.9924	15.729	16.463	16.6657	16.2828	16.5855	16.9788	17.6143	16.3575	17.3241	17.4523	15.738	18.447	17.1566	16.0983	16.0368	17.5682	15.9409	16.2773	17.3399	16.2164	15.5431	17.675	16.1892	17.4571	17.8837	17.1504	17.1726	16.8127	17.4965	15.9159	17.0847	15.9068	16.101	17.5258	16.4487	18.2399	16.1037
Aestuariimicrobium	4.20436	0.368787	0.146269	0.973959	0.740396	1.26635	-0.10436	-0.0799621	0.330561	1.08925	0.946869	0.968645	1.82988	1.27245	1.26576	3.6099	1.37573	1.77008	2.14736	2.55575	0.404057	1.0495	0.583704	0.333792	2.29895	0.889463	0.845012	3.31983	1.37362	1.43956	2.06885	0.896551	1.73097	0.403249	3.48325	0.422635	0.844883	1.20257	2.03393	0.671801	0.558395	2.01371	1.73387	0.313729	0.813731	0.694367	-0.151759	2.54181	1.121
Aestuariivita	1.60719	1.67851	1.55054	3.82298	2.00446	2.22242	1.1597	1.22976	1.59462	2.35331	2.17577	2.19754	1.23969	2.50134	2.49466	2.02764	2.60463	2.0125	2.99803	2.99867	1.71378	2.22938	1.53978	1.64352	1.80441	2.15352	2.07011	1.55418	2.3297	2.39563	1.79361	2.16061	2.68704	1.71297	0.56048	1.8269	2.10894	2.38246	3.21381	1.93586	2.14941	1.73847	1.45864	1.47928	2.08841	1.87425	1.67563	2.26657	2.52526
Afifella	1.31484	2.97112	1.2134	2.00705	1.77348	2.09304	0.928727	0.937406	1.36365	2.12234	1.95382	1.9756	3.6891	2.2794	2.27271	1.72698	2.38268	1.74669	3.34636	1.22254	1.42142	2.03822	1.4104	1.35116	1.5386	1.92255	1.76945	1.21704	2.20032	2.26626	1.50126	1.92964	2.55766	1.42062	2.93666	1.48977	1.87797	2.19129	3.02264	1.70489	1.8684	1.44612	1.16628	1.25262	1.88778	1.68308	1.40982	1.97421	2.18813
Agarivorans	4.55056	6.20684	4.48575	5.25529	5.02172	5.66323	4.17697	4.17313	4.61189	5.37058	5.32163	5.3434	5.00669	5.64721	5.64052	4.88249	5.75049	4.90655	4.57128	4.49004	4.65715	5.30571	4.98059	4.58688	4.69846	5.17079	4.92496	4.48939	5.77051	5.83644	4.73698	5.17788	6.12785	4.65634	4.35347	4.76212	5.12621	5.45878	6.29014	4.95313	5.11107	4.68184	4.402	8.02771	5.10346	4.95058	4.56968	5.20993	5.46048
Aggregatibacter	8.26223	11.5582	8.71842	7.81801	8.74199	8.00421	9.66861	7.26813	8.42837	8.13975	8.40691	8.55993	8.96378	8.04061	7.79291	8.05209	8.14389	8.40134	8.68379	9.49985	8.48911	8.51802	7.85209	9.79736	8.93022	7.203	9.21655	8.84235	8.64201	8.17743	8.44865	9.32556	8.10626	8.79865	8.85134	7.64114	8.07595	7.97921	8.28005	8.8598	9.02732	7.77684	10.3583	10.3695	9.01099	9.55193	8.40551	8.92161	8.87002
Agreia	1.20633	1.27765	3.24988	3.57447	1.75595	2.93148	0.91119	3.63625	1.34611	2.1048	1.93292	1.95469	2.80289	2.2585	2.25181	1.27962	2.36178	1.8408	1.09211	0.962245	2.89788	1.77792	2.24884	2.82762	1.63271	1.90501	1.32209	5.17952	3.03876	1.51973	2.97771	3.49706	1.81114	3.63404	2.72533	1.20432	3.4454	1.93099	2.76235	1.68735	2.99352	4.50753	1.05777	1.04925	2.03896	1.42279	3.08889	1.86571	1.90268
Agrobacterium	11.9538	11.4272	13.1626	11.4588	13.8022	13.3093	13.4111	11.7105	12.7171	15.8406	15.3607	13.0602	16.0074	12.787	10.3414	11.4994	13.0819	11.8024	13.2328	13.0104	11.0252	11.9319	10.6515	9.33307	11.8484	12.9041	11.525	13.1255	11.0317	11.9152	12.2921	13.3675	9.7436	13.8028	11.87	11.4576	14.068	14.0901	13.73	13.0935	10.3268	13.2541	9.70862	11.6125	13.2175	10.7717	14.0524	10.3212	6.82559
Agrococcus	1.17477	3.56801	1.12284	1.95446	1.72089	2.03222	0.876137	0.797337	1.31106	2.06975	1.84412	3.45085	2.62245	2.16969	2.16301	4.14852	2.27298	2.12882	1.99531	1.14814	1.28136	1.96381	1.34957	1.21109	1.92073	1.86996	1.86906	1.12648	2.13949	2.20543	1.36119	1.87705	2.49683	2.86551	5.13918	1.39921	1.82538	2.11688	2.94824	3.23726	6.30661	2.89101	4.48564	3.59403	1.65534	1.60868	1.79195	4.15607	2.09757
Agromyces	10.1316	6.67367	7.32246	5.25884	6.24767	7.1882	5.40291	9.14053	5.35241	7.69606	7.09093	7.74073	8.08222	5.54204	5.53535	10.0419	6.38228	7.1288	6.39325	2.85555	4.83447	7.13066	5.97505	3.17925	7.16172	5.91131	6.52739	8.25359	7.50193	7.12041	6.1367	5.9184	6.27431	8.2931	5.94685	5.09633	5.86673	6.99422	4.65565	5.69365	4.64192	9.81336	4.57933	6.15878	6.34545	5.63802	5.65442	6.60965	4.94669
Ahrensia	0.407794	0.479114	0.560206	1.15494	0.921375	1.3891	0.0766188	1.61533	0.51154	1.27023	1.14339	1.16516	0.558917	1.46896	1.46228	0.810182	1.57225	1.00159	0.137991	0.385966	0.514384	1.20164	0.706457	0.444119	0.793496	1.07044	0.852653	0.563846	1.49638	1.56231	0.594216	1.07753	1.85372	0.513576	0.428658	0.836572	1.02586	1.35471	2.18607	0.85278	1.10596	0.539074	0.259239	0.439452	0.855845	0.846508	0.664713	1.06717	1.53493
Alfamovirus	2.03091	2.10224	1.94611	2.75686	2.5233	3.13815	1.67854	5.11292	2.11347	2.87216	2.66962	2.6914	2.03526	2.9952	2.98852	2.49245	3.09848	2.3669	2.03163	1.93861	2.1375	15.0708	2.4555	2.06724	2.15881	2.67237	2.53492	1.94975	3.24542	3.31136	2.21734	2.67946	3.60277	2.1367	1.80929	2.22247	2.62779	2.90735	3.73871	2.45471	2.62677	2.1622	1.88236	2.08625	2.52016	2.39915	2.03003	2.69029	2.92083
Algibacter	2.92576	6.16701	5.29786	5.50128	2.94579	4.99507	6.34896	4.13329	4.12092	3.29464	4.91462	3.35144	4.32193	5.2402	3.64855	4.36224	5.34348	3.77593	5.35611	6.33951	4.61731	3.45474	2.72746	5.76944	3.56785	3.09485	4.40471	4.56453	5.10234	3.58332	4.69715	3.10194	3.87472	4.61651	3.31952	3.2523	5.85763	6.41517	4.43917	4.46216	3.51976	3.05704	2.77721	4.25471	6.80931	3.09961	5.76099	5.1701	3.95066
Algicola	4.6922	10.9133	6.62591	4.97265	6.32405	8.56673	9.56675	5.89973	6.65118	6.6729	6.80306	5.23987	8.0515	5.54367	5.53698	8.27749	5.64695	7.03299	8.37678	4.55803	8.49923	5.3737	5.07673	7.05045	6.8249	6.47311	8.60946	7.36651	5.86665	5.93259	4.87862	7.21717	6.22399	4.79798	5.79597	5.31731	7.1655	5.52677	7.94309	4.67049	8.13787	6.40844	6.12861	4.2363	4.95333	6.60353	6.69612	8.15893	7.60063
Algiphilus	2.26321	2.33453	3.74274	4.41857	4.18501	3.01195	3.34025	4.20771	3.77517	4.53387	5.56531	4.36469	2.58245	4.66849	5.39877	2.47822	3.18681	5.13688	2.32475	4.83573	4.69173	4.42901	5.49923	4.62146	4.08079	4.33408	2.52069	4.48334	3.11923	3.18517	6.69756	2.7562	3.47657	3.95396	1.94808	4.0191	5.02646	5.80448	3.82848	4.11642	6.28831	2.39449	2.11466	2.22983	2.49513	4.81085	3.95201	6.09251	3.1325
Algoriphagus	7.89666	8.355	8.60641	7.49682	7.89129	3.76814	8.00347	7.90625	8.34819	7.32261	7.84139	8.25019	8.21777	8.16696	6.78177	5.89817	7.37716	9.01629	7.25089	6.6972	8.00325	8.6973	8.57735	7.93298	8.0197	8.34521	7.04017	8.61005	7.78231	5.52632	8.08308	6.28191	4.23276	8.00244	8.91428	9.58905	7.60875	7.90695	5.03787	8.77963	8.73092	8.23439	7.50709	7.98525	7.75054	8.65251	8.51895	8.94306	9.58114
Aliagarivorans	2.19984	2.27116	2.04819	2.86056	2.62699	3.12342	1.78224	1.82241	2.21716	2.97585	2.75967	4.36641	2.16846	3.08525	4.66353	2.64773	3.18853	2.49914	2.16387	2.05665	2.30643	2.87232	4.02574	2.23616	2.29105	2.77606	2.6902	2.05183	3.2307	3.29664	2.38626	2.78315	3.58804	2.30562	1.93578	2.32455	2.73148	3.02539	3.85675	2.5584	2.69387	2.33112	2.05128	2.19703	2.69817	2.51719	2.16227	2.85922	3.02292
Alicycliphilus	1.7937	-1.59441	-0.125052	1.8392	1.60564	0.732324	0.760883	0.764199	-1.12612	1.9545	2.75241	0.658707	4.25052	0.962509	-0.62914	0.76833	1.06579	-0.122475	1.84903	2.31055	-1.55914	1.74771	-1.53528	-1.6294	1.99136	1.01774	0.0738358	0.615553	1.57657	-0.679424	-1.47931	-0.560134	1.19694	1.24741	1.8239	1.73628	3.91176	1.90078	2.73214	-0.784884	-1.56856	-1.53445	-1.81428	-1.53742	0.894611	-0.929348	-0.459347	0.578613	-0.735288
Alicyclobacillus	3.90298	2.57575	2.90812	2.46534	2.23178	3.68972	1.38702	3.52555	1.82194	2.09521	1.8657	3.47244	3.37723	2.19128	2.18459	4.34617	2.29456	0.797562	2.88062	-1.4816	2.32152	3.582	3.77759	-0.918672	1.96798	1.15845	2.51417	3.14308	2.51688	3.47591	2.03878	1.90251	2.3888	3.05768	1.83328	1.83085	-0.471089	2.94657	1.90346	0.940792	2.03582	3.5686	1.21838	1.40803	-0.185888	-1.02106	2.04565	2.51174	0.944244
Aliiglaciecola	1.78578	1.8571	1.67037	2.46171	2.22814	2.89486	1.38339	1.40835	1.81831	2.577	2.35683	2.3786	1.79241	2.68241	2.67572	2.12673	2.78569	2.07058	1.7353	1.6124	1.89237	2.42807	2.21222	1.8221	1.86249	2.37721	2.16921	1.67401	3.00214	3.06808	1.9722	2.3843	3.35948	1.89156	1.50652	1.94673	2.33263	2.58115	3.4125	2.15955	2.33644	1.91706	1.63722	1.74159	2.31381	2.07294	1.73371	2.44516	2.64509
Aliihoeflea	0.442699	5.03758	1.23321	2.6127	0.794171	1.21238	4.34173	1.65023	3.19169	1.14303	2.96616	1.40298	2.24937	1.70678	1.70009	4.63219	1.81006	1.73634	1.1369	0.6699	4.00872	1.48557	0.529737	0.479024	1.52825	0.943238	1.50474	1.23685	1.31966	1.3856	4.53601	0.950326	1.677	0.548481	2.47657	1.50957	0.898657	1.63865	2.47	4.18501	1.86496	0.573979	0.294144	0.706847	1.60644	1.13044	1.39946	1.10208	2.20793
Aliiroseovarius	1.83759	1.90891	1.77623	2.50721	2.27364	2.79415	1.42889	1.46016	1.86381	2.6225	2.44997	2.47175	1.70451	2.77555	2.76887	2.26032	2.87883	2.15586	1.82059	1.74931	1.94418	2.56498	2.11151	1.87392	1.94777	4.74464	2.30279	1.77987	2.90143	2.96737	2.02401	2.4298	3.25877	1.94337	1.59306	2.0526	2.37813	2.71805	3.54941	2.20505	2.39565	1.96887	1.68904	1.84094	2.27041	2.20985	1.81899	2.49697	2.75096
Alishewanella	1.12416	1.19548	1.4467	1.75849	1.52493	5.13715	3.48753	0.74673	1.11509	1.87378	1.55263	1.5744	0.697481	1.87821	4.19345	2.95808	1.98149	1.62081	1.60186	0.838109	1.23075	5.56067	0.995076	5.80434	1.41272	1.67399	1.41559	1.45034	1.785	1.85093	1.31058	1.68108	2.14234	1.22994	2.01856	1.72306	1.62941	1.80685	2.63821	4.26369	1.88582	4.42536	3.29753	2.58671	1.69658	1.29865	3.60587	1.78354	2.42142
Alistipes	11.0681	11.1394	14.0073	11.2327	12.5841	11.6202	10.1544	14.7781	13.7592	14.5179	12.889	11.3258	12.8392	11.6296	11.623	16.9686	11.7329	13.8989	11.1702	9.75138	14.3446	12.152	14.3969	14.2743	12.1058	11.1482	13.7961	13.163	14.8974	11.7934	14.4244	11.1553	13.6697	11.1739	11.7825	11.1138	14.563	12.3051	13.1364	15.3228	13.6334	11.1994	15.007	9.55099	12.8565	11.7969	13.562	11.7274	14.6195
Aliterella	6.00746	2.17189	1.92443	4.35516	2.53663	3.13258	1.69188	1.72314	2.1268	2.88549	2.72019	2.74197	2.02297	3.04577	3.03908	2.64638	3.14905	2.2421	6.35138	1.81896	2.20716	2.63463	2.44994	2.1369	3.61897	2.6857	2.68885	1.92807	3.23986	3.3058	2.28699	2.69279	3.5972	5.01371	2.04551	2.20079	2.64112	2.7877	3.61906	2.46804	2.61035	2.23185	1.95202	2.02931	2.52885	2.2795	1.90523	2.75995	2.89915
Alkalibacterium	1.32712	-4.32948	0.403225	1.64566	-3.44589	-1.2379	-0.590205	1.37152	1.35373	1.65785	1.37047	0.234705	-0.630046	0.297499	0.918844	-0.324964	-0.251296	-0.310164	-1.03202	-2.11461	0.46068	0.771452	0.581959	0.493509	0.92232	-3.29682	0.264995	0.209828	1.53234	1.43782	2.84091	0.169698	1.54865	1.4329	-0.738861	0.906362	1.18216	0.924525	-1.05147	3.58355	-1.25311	0.939936	-0.848913	-0.528332	0.155808	0.9782	-0.0851571	-3.74142	0.467219
Alkaliflexus	1.65892	1.73024	1.58751	2.35355	2.11999	2.66351	1.27523	1.2815	1.71016	2.46885	2.26706	2.28884	1.39886	2.59264	2.58596	2.03898	2.69592	2.00831	1.40888	1.55541	1.76551	2.37108	1.98087	1.69525	1.80022	2.26906	2.08145	1.59115	2.77079	2.83673	1.84535	2.27615	3.12813	1.76471	1.45651	1.86388	2.22448	2.52415	3.35551	2.0514	2.24548	1.7902	1.51037	1.63996	3.6688	2.01595	1.67144	2.3183	2.56224
Alkalilimnicola	0.956128	1.02745	0.812049	1.50392	1.27036	1.75372	0.425604	2.16366	0.860525	1.61922	1.7114	1.73318	3.08867	2.03698	2.03029	1.1287	2.14026	1.23284	0.897571	0.767905	1.06272	1.58358	1.07107	0.992453	1.02475	1.41943	1.17117	0.815688	1.86099	1.92693	1.14255	1.42652	2.21833	1.06191	0.655022	1.08841	1.37485	1.73665	2.56801	1.20176	1.37194	1.08741	0.807573	0.785492	1.47949	1.22845	0.895972	1.61551	1.78678
Alkanindiges	2.23463	2.30595	2.45083	2.79096	2.5574	3.0365	1.71264	1.8572	2.14756	2.90625	2.995	3.01677	5.59234	3.32058	3.31389	2.75466	3.42386	3.08179	2.21819	2.03256	2.34122	8.91432	6.26075	2.27096	2.8737	2.70646	2.79713	2.45447	3.14377	3.20971	4.00602	2.71355	3.50112	5.14777	2.47328	2.72719	2.66188	3.00131	3.83266	2.4888	2.95335	2.36591	4.40801	3.71878	2.86425	4.07807	2.74492	2.89401	3.42555
Allexivirus	2.04749	2.11881	1.96461	2.73327	2.49971	3.12067	1.65495	1.67006	2.08987	2.84857	2.64938	2.67115	2.01039	2.97495	2.96827	2.47028	3.07824	2.34424	2.00897	1.972	2.15408	2.78767	2.43802	2.08382	2.13615	2.64878	2.51275	1.96825	3.22794	3.29388	2.23391	2.65586	3.58528	2.15327	0.763834	2.24098	2.6042	2.94074	3.7721	2.43111	2.6033	2.17877	1.89894	2.05689	2.50003	2.43254	2.00737	2.70687	2.93934
Alloactinosynnema	4.8215	4.4074	3.78511	2.67239	2.43882	4.8148	3.916	5.33716	3.61395	2.78768	4.45893	2.89574	1.88134	3.19954	3.19286	1.95248	3.30283	4.44449	4.98752	1.88862	4.44267	2.70429	2.5472	3.63544	2.65144	2.58789	4.31688	4.52572	3.33712	3.40305	2.20057	2.59498	3.69446	4.44186	2.74852	2.47651	4.86524	4.44233	3.68872	2.37023	4.3643	2.14543	1.86559	3.58097	2.47693	2.34916	4.10762	2.67353	3.17488
Allobaculum	3.74302	3.81434	3.64905	4.38471	4.15115	4.75375	3.30639	3.36559	3.74131	4.5	4.25969	4.28146	7.74028	4.58526	4.57858	4.18376	4.68855	4.04926	3.71399	3.60594	3.84961	4.42162	4.07111	3.77934	3.84117	4.30022	4.22624	3.65269	4.86103	4.92696	3.92944	4.3073	5.21837	3.8488	4.67593	3.92541	4.25564	4.57469	5.40604	4.08255	4.28472	3.8743	3.59446	3.58982	4.24617	4.06648	3.71239	4.40239	4.62378
Allochromatium	1.61709	1.68841	1.57889	2.33966	2.1061	2.57306	1.26134	3.56159	1.69627	2.45496	2.32427	2.34604	1.52764	2.64984	2.64316	4.36297	2.75313	2.06143	1.72616	1.50409	1.72368	2.31976	1.89041	1.65342	1.85334	2.25517	2.08352	1.58253	2.68033	2.74627	1.80351	2.26226	3.03768	1.72287	1.47514	1.85525	2.21059	2.47284	3.30419	2.03751	2.1389	1.74837	1.46853	1.49549	2.11793	1.96463	1.72456	2.27647	2.55361
Allofustis	1.37437	1.44569	1.29801	2.04676	1.8132	2.45756	0.968441	0.996939	1.40336	2.16205	1.98158	2.00336	0.837643	2.30716	2.30047	3.39099	3.99541	1.7997	1.46442	1.23792	1.48096	2.05359	1.77492	1.41069	1.59161	1.96226	1.84849	1.30165	2.56484	2.63077	1.56079	1.96935	2.92218	1.48015	1.22059	1.57437	3.50265	2.20666	3.03802	1.7446	1.96153	1.50565	1.22581	1.3411	1.82666	1.69846	1.46283	2.03375	2.27274
Alloiococcus	1.85493	1.92625	1.82251	2.54263	2.30907	3.11257	1.46431	4.64743	1.89923	2.65792	2.5472	2.56898	3.32939	2.87278	2.86609	3.9955	2.97606	2.33522	1.99994	1.75147	1.96152	2.56714	2.42993	1.89126	2.12713	2.45814	2.45301	1.82615	3.21985	3.28579	2.04135	2.46522	3.57719	1.96071	3.52583	2.09888	2.41355	2.72021	3.55157	2.24047	2.4752	1.98621	1.70638	1.99344	3.7663	2.21201	1.99834	2.51431	2.79724
Allokutzneria	0.412785	0.484106	0.427275	1.11405	0.880489	1.36175	0.0357333	0.0353565	0.470654	1.22935	1.00701	1.02878	0.381548	1.33258	1.3259	0.872948	1.43587	0.884529	1.87006	0.315576	0.519375	1.13125	0.679102	0.449111	0.67644	1.02956	0.915419	0.430915	1.46902	1.53496	0.599207	1.03664	1.82637	0.518567	0.307559	0.703641	0.984976	1.28432	2.11568	2.39686	1.02793	0.544066	0.26423	0.338802	0.908413	0.776118	0.547657	1.07216	1.402
Alloprevotella	3.6589	3.73022	1.07018	3.76304	1.94452	3.76968	3.90712	0.95954	3.11965	3.87834	4.37045	3.9068	2.66882	1.88867	5.05191	4.79005	1.99195	1.10142	5.29477	2.12754	1.44356	3.68018	4.30942	3.69522	5.14126	2.09359	3.61013	1.07382	3.87695	2.35793	4.33075	2.10067	2.64933	5.53021	2.33085	4.1539	4.37093	1.51132	3.92764	4.19785	1.65801	3.79018	3.51034	3.63292	2.26644	1.00312	0.764545	1.99635	2.0449
Allosalinactinospora	2.13754	2.20886	3.58259	2.7861	2.55254	3.07661	1.70778	1.76011	2.1427	2.9014	2.67798	2.69976	2.26005	3.00356	2.99687	2.47862	3.10684	2.46916	2.13388	2.00197	2.24413	2.81764	2.39397	2.17387	2.26107	4.28657	2.52109	2.00126	3.18389	3.24983	2.32396	2.70869	3.54123	2.24332	1.91117	2.27399	2.65703	2.97071	3.80207	2.48394	2.71426	2.26882	1.98899	2.07782	2.5483	2.46251	2.13229	2.79692	2.97235
Alphacoronavirus	1.94814	2.01946	2.128	2.63834	2.40478	3.22527	1.56002	3.89264	1.99494	2.75363	2.57867	2.60044	1.8039	2.90425	2.89756	2.45471	4.59249	1.73386	1.98832	1.91975	2.05473	2.73543	2.54262	4.30639	3.8477	4.13881	2.49718	2.13164	3.33254	3.39848	2.13456	2.56093	3.68989	2.05392	2.12738	2.40437	2.50926	2.8885	6.04178	2.33618	2.74482	2.07942	1.79958	1.93939	2.21438	3.96526	2.98195	4.19248	3.10273
Alphaentomopoxvirus	1.60584	1.67716	1.52543	2.29494	2.06137	2.68671	1.21662	1.22841	1.65154	2.41023	2.19776	2.21954	1.266	2.52334	2.51665	1.79717	2.62662	1.90506	1.56979	1.45	1.71243	2.26567	2.00406	1.64217	1.69697	2.21044	1.83964	1.52907	2.79398	2.85992	1.79226	2.21753	3.15132	1.71162	1.31224	1.8018	2.16586	2.41874	3.2501	1.99278	2.13499	1.73712	1.45729	1.659	1.78556	1.91054	1.56819	3.85018	2.50016
Alphafusellovirus	1.90269	1.97401	1.8147	2.60227	2.36871	2.98285	1.52395	1.52526	1.95888	2.71757	2.4982	2.51997	1.85566	2.82377	2.81709	2.32348	2.92706	2.19432	1.85905	1.81806	2.00928	2.63374	2.30021	1.93901	1.98623	2.51778	2.36595	1.81833	3.09013	3.15607	2.08911	2.52487	3.44747	2.00847	1.6386	2.09106	2.4732	2.78681	3.61817	2.30012	2.45693	2.03397	1.75413	1.92061	2.36526	2.27861	1.85745	2.56206	2.78942
Alphapapillomavirus	3.21151	4.13083	2.93577	0.473802	0.240239	4.44236	5.17684	2.83408	4.07833	0.589095	0.130799	3.3225	0.401354	2.04134	2.77162	0.100346	2.14462	2.25653	0.92265	2.76428	3.3181	3.86946	4.38775	4.09583	2.04844	3.84874	6.25134	2.93941	1.09021	3.9635	3.39793	3.56632	4.61748	4.16529	1.82721	2.72671	4.43219	2.14806	3.71638	3.63108	2.10405	3.82822	5.95048	3.6868	2.4615	2.86225	5.6201	5.00839	1.10314
Alphapartitivirus	2.04903	2.12035	2.17043	0.169958	2.00678	2.22985	1.97916	1.28458	2.75922	0.770678	0.519726	2.77854	1.48385	0.845303	2.78615	-0.205352	2.22869	2.74673	1.68477	2.45701	3.27761	0.870581	2.48009	2.95209	2.53864	2.15585	2.37317	2.63974	2.96516	2.85052	2.90288	0.940547	3.14193	2.45966	2.13218	3.18376	2.76335	1.91674	1.85501	0.715797	2.75714	2.34077	3.17056	2.43382	1.99558	1.95602	3.03789	2.70841	2.45328
Alpharetrovirus	6.64798	9.04123	6.11523	6.99969	7.4182	4.69775	7.8689	5.53359	6.35629	7.11498	7.76643	5.67272	4.72567	4.39156	6.70681	5.89765	4.49485	5.92766	5.91871	4.86372	6.75457	7.55386	6.82246	8.06282	8.88949	5.6928	7.81459	7.70384	7.61238	4.87096	7.97191	6.43686	5.16237	7.23919	5.72014	7.61399	8.31119	6.56943	7.88622	7.0601	7.33068	4.45733	5.76246	5.62109	4.01099	6.90923	5.59078	7.30736	8.31235
Alphatorquevirus	1.46977	1.54109	1.47311	2.22752	1.99395	2.63883	1.1492	1.09234	1.58412	2.34281	2.11963	2.14141	1.32384	2.44521	2.43852	1.78237	2.54849	1.85274	1.51747	1.41902	1.57636	2.23469	1.95618	1.50609	1.64465	2.14302	1.82484	1.47675	2.7461	2.81204	1.65619	2.15011	3.10345	1.57555	1.31197	1.74948	2.09844	2.38777	3.21912	1.92536	2.11822	1.60105	1.32121	1.57578	2.03585	1.87956	1.51587	2.12914	2.44784
Alphavirus	3.04996	3.74931	2.4714	3.73795	4.46591	3.29498	3.05556	2.02046	4.20418	3.06475	3.02722	3.74087	2.95243	3.55924	2.45302	2.14048	3.45608	3.99013	2.48498	3.56201	1.28208	2.17605	4.32855	5.24157	1.46011	4.16041	2.18295	2.83761	4.05434	4.12027	2.09888	3.11305	3.27418	4.08863	3.06932	4.6953	3.60887	4.39951	3.64591	3.94275	3.71632	4.24537	3.6899	3.81444	3.21956	4.02255	3.65326	3.41983	2.22374
Altererythrobacter	2.33515	3.99144	1.90203	4.46873	2.65021	4.38171	3.39041	4.27965	2.24037	5.80642	4.43235	2.86917	5.94034	6.34289	3.16628	8.87051	4.86121	2.26519	4.49506	1.90003	2.44174	5.03763	3.69907	2.37148	4.86446	2.79927	5.9552	4.71302	5.22595	2.96996	2.52158	2.80636	3.26137	5.61086	3.55721	2.17839	5.07662	2.86877	3.70013	4.16657	2.30556	2.46644	2.1866	2.00414	4.47575	2.36057	1.92832	4.5795	2.87675
Altibacter	1.40977	1.48109	1.44092	2.1936	1.96003	2.61392	1.11528	1.03234	1.5502	2.30889	2.0667	2.08848	1.47626	2.39228	2.38559	1.87358	2.49556	1.82055	1.48528	1.3491	1.51636	2.16477	3.51624	1.4461	1.61246	2.1091	1.91605	1.44456	2.7212	2.78714	1.59619	2.11619	3.07854	1.51555	1.25528	1.71729	2.06452	2.31784	3.1492	1.89144	2.06466	1.54105	1.26122	1.53004	2.08557	1.80964	1.48368	2.06915	2.41565
Alysiella	4.32039	2.06978	4.80081	5.229	4.25847	6.19705	4.15068	3.20599	4.5856	4.60733	2.90609	2.92787	2.02171	3.23167	3.22498	4.4995	3.33495	5.49913	2.26735	3.79601	2.10505	3.02672	5.02898	2.03478	2.12112	5.1445	3.805	5.33496	3.49697	5.14787	3.76984	5.63702	3.85432	3.6892	2.3727	1.90725	2.778	4.76476	4.01115	2.60491	4.68516	2.12974	3.43486	5.32984	2.31327	4.25656	3.5773	2.65783	2.60561
Amantichitinum	1.74861	1.81993	1.77473	2.45389	2.22033	2.59041	1.37557	1.37118	1.8105	2.56919	2.36871	3.97545	3.28523	2.69429	2.68761	2.13233	2.79757	2.17494	1.83966	1.59241	1.8552	5.21544	1.90776	1.78494	1.96685	2.3694	2.1748	1.77837	2.69768	2.76362	1.93504	2.37649	3.05503	1.8544	1.60811	2.05109	2.32482	2.56116	3.39252	2.15174	2.30416	1.87989	1.60006	1.71292	2.23838	2.05296	1.83807	2.40799	2.74945
Ambidensovirus	2.06276	2.13408	1.97632	2.75738	2.52381	3.14481	1.67906	1.68533	2.11398	2.87267	2.66527	2.68705	2.02702	2.99085	2.98416	2.48421	3.09413	2.35594	2.02067	1.97726	2.16935	2.79293	2.46217	2.09909	2.14785	2.67288	2.52668	1.97996	3.25209	3.31803	2.24919	2.67997	3.60943	2.16855	1.79982	2.25268	2.6283	2.94601	3.77736	2.45522	2.61738	2.19404	1.91421	2.08586	2.52179	2.4378	2.01907	2.72214	2.95104
Aminobacter	2.73351	5.12676	4.33132	4.64886	4.4153	2.35616	4.79293	5.52601	2.4205	3.17919	3.16476	4.7715	5.4378	5.0753	3.48365	2.82314	3.59362	3.71061	2.37913	2.33712	2.8401	4.73776	3.25848	5.09177	3.50252	2.9794	2.86561	4.33495	2.46344	2.52937	4.5049	2.98649	2.82078	2.83929	5.11436	3.02272	5.25675	3.30587	4.13722	4.3467	2.8589	4.44976	2.58496	2.19176	3.24659	2.79766	3.37374	5.71482	3.72108
Aminobacterium	1.25821	1.32953	1.08736	1.82649	1.59292	2.302	0.748167	2.46575	1.18309	1.94178	1.63967	1.66144	0.8345	1.96524	1.95856	1.5434	2.06852	1.54933	1.21405	0.984277	1.3648	1.79995	1.61936	1.29454	1.34124	1.74199	1.58587	1.091	2.40928	2.47522	1.44463	1.74908	2.76662	1.36399	2.15604	1.36373	1.69741	1.95302	2.78438	1.52433	1.65661	1.38949	1.10966	1.0935	1.74917	1.44482	1.21246	1.91759	2.06209
Aminomonas	1.97477	2.04609	1.86109	2.63714	2.40358	3.0062	1.55882	1.59734	1.99374	2.75243	2.56093	2.5827	2.00206	2.8865	2.87982	2.35195	2.98979	2.2613	1.66186	1.81746	2.08136	2.63314	2.32356	2.0111	2.05321	2.55264	2.39442	1.86473	3.11348	3.17941	2.1612	2.55973	3.47082	2.08056	3.44205	2.13745	2.50806	2.78621	3.61756	2.33498	2.4455	2.10605	1.82622	1.92659	2.5006	2.278	1.92443	2.63415	2.83581
Ammonifex	2.2339	2.30522	2.07091	2.9002	2.66664	3.3241	1.82188	1.85647	2.2568	3.01549	2.84914	2.87092	2.09074	3.17472	3.16803	2.58589	3.278	2.56303	2.22775	3.68433	2.34049	2.91504	2.64146	2.27022	2.35494	2.81571	2.62836	2.07455	3.43138	3.49732	2.42032	2.82279	3.78872	2.33968	3.18846	2.34727	2.77113	3.06811	3.89947	2.59804	2.78649	2.36518	2.08534	2.19809	2.6892	2.55991	2.22615	2.89328	3.04563
Amorphus	2.22397	2.29529	2.12604	2.73325	2.49969	2.7993	1.65493	3.4315	2.08985	2.84855	2.75689	2.77866	4.51234	3.08246	3.07578	3.99444	4.77071	2.59757	1.99814	1.82166	2.33056	2.63733	2.11665	2.26029	2.38948	2.64876	2.45195	2.12968	2.90657	2.97251	2.41039	2.65584	3.26392	2.32975	2.03216	2.4024	2.60418	2.7904	3.62176	4.75302	2.65046	2.35525	2.07541	1.87623	2.52206	2.2822	2.2607	2.88335	3.10077
Ampelovirus	2.15317	2.22449	2.03769	2.81854	2.58497	3.33679	1.74022	1.77574	2.17514	2.93383	2.72084	2.74262	1.88066	3.04642	3.03973	2.57305	3.1497	2.41732	2.08205	1.99453	2.25976	2.81021	2.65415	2.1895	2.20923	2.73404	2.61553	2.04133	3.44407	3.51001	2.33959	2.74113	3.80141	2.25895	1.85249	2.31406	2.68946	2.96328	3.79464	2.51638	2.64997	2.28445	2.00462	2.20919	2.49736	2.45508	2.08045	2.81255	3.01242
Amphibacillus	1.2811	1.35242	1.17709	2.00785	1.77429	2.40618	0.929533	0.903671	1.36445	2.12315	1.97317	1.99495	0.336491	2.29875	2.29206	1.70942	2.40203	1.74573	1.1463	1.22304	1.38769	2.03871	1.72353	1.31743	1.53764	1.92336	1.75189	1.18073	2.51345	2.57939	1.46752	1.93044	2.8708	1.38688	3.29925	1.45345	1.87878	2.19179	3.02314	1.70569	1.94551	1.41238	1.13255	1.36696	1.72543	1.68358	1.40886	1.94048	2.15182
Amphritea	2.13087	2.20219	2.05273	2.809	2.57544	3.19885	1.73068	1.75345	2.1656	2.9243	2.92509	2.94686	2.55045	3.25067	3.24398	2.39716	3.35395	2.43236	2.09709	2.03443	2.23746	2.8501	2.51621	2.1672	2.22427	2.72451	2.43963	2.05637	3.30613	3.37206	2.3173	2.73159	3.66347	2.23666	1.87322	2.3291	2.67993	3.00317	3.83453	2.50684	2.62367	2.26216	1.98232	2.16398	2.54336	2.49497	2.09549	2.79025	3.02746
Amycolatopsis	13.5495	10.1268	12.6149	12.5017	12.7107	12.0352	12.4048	16.5402	12.4556	18.5405	15.8751	17.0811	16.8225	12.7827	12.1421	14.6499	12.149	11.0525	12.542	11.5554	11.747	14.1247	11.6838	10.8288	14.2601	10.5913	15.7664	13.4695	11.8322	13.0871	13.2775	13.9333	12.9032	13.3312	13.5565	13.6655	13.8817	15.0345	12.3215	13.484	10.573	13.8723	12.8202	12.0893	13.4645	11.2335	15.5884	9.97789	10.9356
Amycolicicoccus	1.79123	1.86255	1.78337	2.51817	2.28461	2.7915	1.43985	3.73573	1.87477	2.63346	2.51952	2.54129	1.86884	2.8451	2.83841	2.19819	2.94838	2.24063	1.90536	1.76654	1.89782	2.58221	2.10885	1.82756	2.03254	2.43368	2.24066	1.78701	2.89877	2.96471	1.97765	2.44076	3.25612	1.89701	1.68443	2.05974	2.3891	2.73528	3.56664	2.21601	2.38078	1.92251	1.64268	1.86167	2.32529	2.22708	1.90376	2.45061	2.7581
Anaerobacillus	0.964852	1.03617	0.835222	1.5708	1.33723	1.93679	0.492479	0.587423	0.9274	1.68609	1.4816	1.50337	0.620822	1.80717	1.80049	1.44672	1.91046	1.245	0.909731	0.83706	1.07144	1.65273	1.25415	1.00118	1.03691	1.4863	1.48919	0.838862	2.04407	2.11001	1.15127	1.49339	2.40141	1.07063	0.684839	1.11159	1.44172	1.80581	2.63716	1.26864	1.46665	1.09613	0.816297	0.927484	1.05448	1.2976	0.908132	1.62423	1.80995
Anaerobaculum	2.21605	2.28737	2.09565	2.85534	2.62178	3.24184	1.77702	1.83862	2.21194	2.97063	2.78486	2.80663	3.40681	3.11044	3.10375	2.57346	3.21372	2.52601	1.92658	2.05626	2.32264	2.87193	4.14416	2.25238	2.31792	2.77084	2.61593	2.09929	3.34912	3.41505	2.40248	2.77793	3.70646	2.32184	1.95776	2.37201	2.72626	3.02501	3.85636	2.55318	2.65423	2.34733	2.0675	2.08317	2.51186	2.5168	2.18914	2.87543	3.07037
Anaerococcus	8.07208	9.52191	7.85452	5.93125	5.69769	6.21647	8.94039	6.95768	6.87281	8.36847	5.79047	8.13417	6.88784	6.11605	9.8098	7.76005	10.4673	5.80469	12.698	7.50676	7.4417	8.685	7.11879	5.78647	9.29704	5.84675	8.53948	7.12119	6.32375	7.97465	5.93657	5.85384	9.85102	8.17786	15.8602	7.39392	5.80217	7.25311	6.49951	9.53598	7.87711	8.68878	8.40895	6.73271	5.75272	5.15995	9.37471	6.40953	6.50732
Anaerofustis	1.29419	1.36551	1.17234	1.9456	1.71204	2.49526	2.45225	0.916765	1.30221	2.0609	1.89037	1.91215	3.91809	2.21595	2.20926	3.83401	2.31923	1.63917	1.3039	1.0751	1.40078	1.89077	1.81262	1.33052	1.43108	1.86111	1.55456	1.17598	2.60254	2.66848	1.48062	1.8682	2.95988	1.39998	3.17472	1.44871	1.81653	2.04384	2.8752	1.64345	1.80262	1.42547	1.14564	1.09993	1.56981	1.53564	1.3023	1.95357	2.14707
Anaerolinea	1.60144	1.67276	1.43493	2.21883	1.98527	4.15874	1.14051	2.80898	1.57543	2.33413	2.11447	2.13625	1.37398	2.44005	2.43336	3.63101	2.54333	1.94182	1.60655	1.46915	1.70803	2.28482	1.89113	1.63777	1.73373	2.13434	2.08852	1.43857	2.68105	2.74699	1.78787	2.14142	3.0384	1.70723	1.3669	1.71129	3.67472	2.43789	3.26925	1.91667	2.00532	1.73272	1.45289	1.47114	3.60664	3.51465	1.60495	2.26082	2.40966
Anaeromusa	-0.69181	-0.62049	-0.631494	-0.327468	-0.561031	0.218751	-1.40579	-1.06924	0.614096	-0.212175	-0.34786	-0.326084	-1.62963	-0.0222822	-0.0289685	-0.353923	0.081	-0.0871953	0.511346	-1.06661	-0.585221	-0.250937	-0.463892	-0.655485	-0.295284	-0.411964	-0.311452	-0.627854	0.326028	0.391966	-0.505388	-0.404876	0.683371	-0.586028	-1.09689	-0.355128	-0.456544	-0.0978644	0.733492	-0.629626	-0.161479	-0.56053	-0.840365	0.589824	-0.337711	-0.606068	-0.424067	-0.0324325	0.343233
Anaerophaga	0.331608	1.98789	0.221345	0.982057	0.748494	1.37833	-0.0962623	1.53914	0.338659	1.09735	0.871467	0.893243	-0.134562	1.19704	1.19036	0.702748	1.30033	0.719766	-0.61172	0.172313	0.438198	0.987987	0.695685	0.367933	0.511677	0.897561	0.745219	0.224984	1.48561	1.55154	0.51803	0.904649	1.84295	0.43739	1.34068	0.49771	0.852981	1.14106	1.97242	0.679899	0.929881	0.462889	0.183053	0.231628	1.13844	0.632855	0.382894	0.990986	1.19607
Anaerosporomusa	2.05679	2.12811	1.9212	2.67854	2.44498	3.0626	1.60022	3.26433	2.03515	2.79384	2.54799	2.56977	1.55674	2.87357	2.86688	2.4055	2.97685	2.36258	2.02731	1.92048	2.16338	2.73615	2.37996	2.09312	2.15449	2.59405	2.44797	1.92484	3.16988	3.23582	2.24321	2.60114	3.52722	2.16257	3.54585	2.19757	2.54947	2.88922	3.72058	2.37639	2.55228	2.18807	1.90824	1.93895	2.4614	2.38102	2.02571	2.71617	2.89593
Anaerostipes	1.82498	1.8963	1.57254	2.41277	2.17921	2.8199	1.33445	1.44755	1.76937	2.52806	2.40296	2.42474	1.67935	2.72854	2.72185	5.78469	2.83182	2.08524	3.07077	1.48387	1.93157	2.29954	2.13726	1.86131	1.87715	2.32827	1.92027	1.57618	2.92718	2.99312	2.0114	2.33536	3.28452	1.93076	1.50355	1.8489	2.28369	2.45262	3.28397	2.11061	2.24559	1.95626	1.67643	1.19251	2.40463	1.94441	1.74837	2.48436	2.54726
Anaerotruncus	4.64692	4.71824	4.4371	5.24713	5.01357	5.62267	4.16881	4.2695	4.60374	5.36243	5.30274	5.32452	8.64125	5.62832	5.62164	4.70564	5.7316	6.15185	4.62786	4.51078	4.75351	6.91141	4.94002	4.68325	4.3588	5.16264	4.74811	4.44074	5.72994	5.79588	4.83335	5.16973	6.08729	4.75271	4.39371	4.71346	5.11806	5.47952	6.31088	6.52994	5.10184	4.77821	4.49837	5.66589	5.00325	4.97132	4.23002	5.3063	5.41182
Anaerovibrio	3.50165	5.15793	3.50451	4.08559	3.85203	4.36685	3.00727	3.12422	3.44219	4.20088	4.15323	4.17501	3.84912	4.47881	6.05708	5.19561	4.58209	4.19289	3.85762	3.17756	5.1932	3.99323	5.26917	3.53797	3.98481	4.00109	3.65312	3.50815	4.47413	4.54007	5.27303	4.00818	4.83147	3.60743	4.78559	3.78087	3.95651	4.1463	4.97766	3.78343	4.12496	3.63293	3.35309	3.12168	3.93209	3.6381	3.85602	5.74599	4.47924
Anaplasma	6.0958	8.1787	6.74833	5.91131	3.96154	5.95597	7.87168	6.59706	5.87364	6.02661	5.74653	5.43389	6.34687	4.91457	4.0148	5.74965	7.33978	7.75221	6.90574	6.74928	8.46736	6.45306	5.11286	7.71708	6.20852	4.47318	6.8296	7.77663	6.06324	5.96872	6.75429	6.98277	6.07955	7.02874	6.7636	6.25418	6.81326	6.40682	7.43749	6.44315	7.20153	6.48233	7.6224	6.53028	5.59394	6.97662	5.14685	7.29283	6.32451
Andreprevotia	1.36764	1.43896	1.35682	2.02698	1.79341	2.05365	0.948656	0.990213	1.38358	2.14227	3.48015	1.91697	1.11007	2.22077	2.21408	3.36204	2.32405	1.77761	1.44234	1.23639	1.47423	2.05206	1.371	1.40397	1.56953	1.94248	1.81955	1.36046	2.16093	2.22686	1.55406	1.94957	2.51827	1.47342	1.1939	1.63319	1.8979	2.20514	3.03649	1.72482	1.87563	1.49892	1.21909	3.55429	1.93001	1.69693	1.44074	2.02702	3.91651
Andromedalikevirus	1.60483	1.67615	1.58228	2.36688	2.13331	2.73781	1.28856	1.2274	1.72348	2.48217	2.25951	2.28129	3.10927	2.58509	2.57841	2.02607	2.68837	1.96191	1.62663	1.5517	1.71142	2.36737	2.05517	1.64115	1.75382	2.28238	2.06855	1.58592	2.84509	2.91103	1.79125	2.28947	3.20243	1.71061	1.39946	1.85864	2.2378	2.52044	3.3518	2.06472	2.21845	1.73611	1.45627	1.69916	2.10675	2.01224	1.62503	2.26421	2.55701
Aneurinibacillus	0.0128211	0.0841413	-0.154033	0.470086	1.82149	2.51247	0.97673	-0.364608	-0.173312	0.58538	0.365006	1.97174	0.643569	0.690583	0.683897	0.157765	0.793866	0.298951	0.0957584	2.02371	0.119411	0.517458	0.244867	0.0491465	1.67582	0.38559	1.7852	-0.150393	1.03479	1.10072	0.199243	0.392678	2.97709	0.118603	-0.301572	0.122333	0.34101	2.25549	1.50189	0.167928	0.417275	1.72906	-0.135734	-0.232505	0.081047	0.162326	-0.0379206	0.672199	2.40566
Angustibacter	1.32883	1.40015	1.5093	2.04937	1.8158	2.24644	0.971047	0.951398	1.40597	2.16466	2.12855	2.15033	1.66921	4.03909	2.44745	1.57045	2.55741	1.64634	1.70731	1.11404	1.43542	1.92971	1.5638	1.36515	3.02321	1.96487	3.19789	1.51294	2.35372	2.41966	1.51525	1.97196	2.71106	1.43461	2.63348	3.37062	1.92029	2.08279	4.4991	1.74721	2.0448	1.46011	1.18027	2.81972	1.78689	1.57458	1.30947	4.31013	2.48402
Anoxybacillus	0.750365	-0.0713991	1.63307	0.723146	1.93016	1.59034	0.00739681	0.372936	0.972833	1.20101	-2.43395	0.757754	1.17132	0.213559	-2.11506	0.746538	1.9018	0.108029	1.28202	0.997972	-0.521556	0.920561	2.38163	-1.32879	2.13698	1.73819	0.401986	0.283074	0.849621	-1.40637	-0.441724	1.00831	2.05496	1.0626	1.76496	2.02973	-0.628323	1.4362	1.90499	0.420988	3.11396	1.0881	-0.776701	2.07727	0.831502	2.006	0.423234	2.10162	-0.330801
Aparavirus	2.15887	2.2302	2.17702	2.70116	2.4676	4.63036	1.62284	1.78145	3.64273	2.81645	2.75098	5.09468	4.91798	3.07655	3.06987	2.30128	3.17984	2.75816	0.856432	1.93685	2.26546	2.75252	2.36275	2.1952	2.55007	4.20163	2.34375	2.18066	3.15267	3.21861	2.3453	2.62375	3.51002	2.26466	3.39	2.45339	2.57208	2.9056	3.73695	3.98397	2.5119	2.29016	2.01032	2.03266	2.699	2.39739	2.42129	2.81825	3.15175
Apibacter	2.15957	4.01516	4.92132	4.22955	2.59743	3.37299	4.6331	3.00453	4.40059	3.39375	5.11476	4.1635	1.47635	3.79988	3.79319	4.87526	3.51614	3.70705	4.02462	2.76059	4.05043	4.443	4.3784	4.15525	3.49896	3.535	5.05859	4.70678	4.70266	4.46374	4.22046	2.46408	4.57457	4.38083	2.83049	4.79106	4.91492	4.85133	4.72116	2.9763	4.85128	2.82136	4.39568	5.0169	3.21495	3.88856	4.30307	4.17258	3.97005
Aquamavirus	1.29061	2.94689	1.42931	1.8926	1.65904	2.50902	0.814281	0.913179	1.2492	2.00789	1.76223	1.784	0.443963	3.67277	2.08112	1.43266	2.19109	1.8994	1.17714	1.16404	1.3972	1.97971	1.82637	2.9119	1.69131	1.8081	1.47513	1.43295	2.61629	2.68223	1.47703	1.81519	2.97364	1.39639	1.32202	1.70567	1.76352	2.13279	2.96414	3.91237	1.84842	1.42189	1.14205	1.29195	1.44698	1.62458	1.56253	4.27191	2.40403
Aquamicrobium	2.06737	2.13869	2.01294	2.74274	2.50917	3.16018	1.66442	1.68994	2.09934	2.85803	2.67262	2.6944	2.03184	2.9982	2.99151	2.44082	3.10148	2.39257	2.05729	1.99585	2.17396	2.81153	2.47754	2.10369	2.18448	2.65824	2.4833	2.01658	3.26746	3.3334	2.25379	2.66533	3.6248	2.17315	1.83654	2.28931	2.61366	2.9646	3.79596	2.44058	2.62339	2.19865	1.91881	2.09537	2.54083	2.4564	2.0557	2.72675	2.98767
Aquimarina	10.93	11.2514	11.1621	10.6925	10.6092	11.8607	10.0673	10.3326	12.6531	11.4755	10.9056	11.6955	13.2429	10.499	11.8958	10.6766	11.9347	12.0851	11.4924	10.969	13.2848	11.3357	12.7072	11.7349	10.6774	10.7946	11.0396	10.8099	9.89437	9.89159	12.4397	9.98914	10.183	10.3495	11.7077	11.0859	11.1552	10.735	11.0193	12.1212	11.8346	9.80199	11.6141	12.0193	10.9466	11.9736	10.9855	11.8217	11.4933
Aquincola	0.212368	-1.30127	0.614732	3.07787	-0.615125	-1.21804	-1.45988	2.4979	-1.02496	3.64062	-0.722227	1.62148	1.95386	-0.39665	-0.403336	0.295172	-0.293368	-1.59225	0.81112	-1.36547	0.318957	1.77213	-0.315724	-1.33627	1.00701	-0.466057	1.07461	-0.604021	0.474196	0.540134	-1.18617	-0.458969	-0.753424	2.19262	0.0184956	-0.331295	2.29672	3.69074	0.434628	-0.68372	-1.15152	1.56604	-1.52115	-1.32987	-0.445244	-0.904931	0.878231	-0.713217	-1.2179
Aquitalea	8.53462	3.37438	7.14259	3.8863	5.2377	7.37751	3.94549	7.50198	4.62142	5.9276	5.67957	5.36031	6.46503	4.07915	5.45097	7.64171	5.03043	6.23103	5.12065	4.06513	3.77222	1.71088	6.39788	4.43892	5.5476	5.38677	5.65523	8.09023	6.30645	6.64802	5.54011	6.53136	4.73779	7.14064	5.5142	4.55179	6.07915	5.77084	2.69531	5.34968	5.31296	8.68768	3.80658	5.36437	4.75756	4.1631	4.91925	5.06197	3.30262
Arcanobacterium	2.27712	2.34844	2.16283	2.90126	2.66769	3.30304	1.82294	1.89969	2.25786	3.01655	2.77985	2.80162	1.78034	3.10542	3.09874	2.69711	3.20871	2.73258	3.71811	1.9385	3.96868	2.75417	2.62039	2.31345	2.52449	2.81676	2.73958	2.16647	3.41031	3.47625	2.46355	2.82385	3.76765	2.38291	6.95521	2.4392	2.77218	2.90724	3.7386	2.5991	2.71038	2.4084	2.12857	2.21657	2.76585	2.39904	2.3957	2.9365	3.13756
Archangium	5.66678	1.55224	3.8559	0.662403	0.42884	4.75134	-0.415916	5.38147	2.34093	3.94762	2.10411	3.34827	4.63341	0.84472	0.838034	5.06457	2.53296	3.27376	1.89972	1.66382	1.5875	0.894531	3.53818	-0.804688	1.55665	2.16287	1.32044	5.62507	1.15817	1.22411	0.930371	2.90692	1.51552	4.75662	1.74687	0.67283	2.11829	3.85496	1.87896	3.1676	2.29628	5.35636	-0.989568	0.0923687	0.919155	0.5394	1.63432	2.14029	0.634226
Arcobacter	2.95127	3.02259	3.34898	3.48233	4.83373	6.06496	4.72594	4.1588	2.83893	3.59762	3.33654	6.52824	2.50648	5.24708	5.2404	3.43728	6.08733	5.00898	4.62547	6.12155	5.37978	3.4778	5.86775	4.57255	4.80089	4.98279	3.47975	3.35262	6.17224	3.91625	4.72265	5.72685	4.20766	5.37898	4.37987	3.62535	3.35325	3.63087	4.46222	4.76513	5.77904	3.08255	2.80271	5.49199	5.44914	3.12266	4.6721	3.61064	4.32371
Arcticibacter	1.78207	1.85339	1.69265	2.43687	2.2033	2.79977	1.35855	1.40464	1.79347	2.55216	2.27726	2.29903	1.62354	2.60283	2.59615	2.23689	2.70612	2.19107	1.17456	1.62438	1.88866	2.44005	3.70209	1.81839	1.98298	2.35237	2.27936	3.28125	2.90704	2.97298	1.96849	2.35946	3.26439	1.88785	1.61905	1.96902	2.30779	2.59312	3.42448	2.13471	2.24903	1.91335	1.63351	1.70946	2.24109	2.08492	1.8542	2.44145	2.66738
Ardenticatena	-1.14784	-1.07652	-1.21725	-0.531956	-0.765519	-0.239994	-1.61028	-1.52527	-1.17535	-0.416663	-0.588188	-0.566412	-1.21082	-0.262611	-0.269297	-0.816764	-0.159328	-0.817039	-1.15231	-1.29491	-1.04125	-0.479237	-0.922637	-1.11151	-1.02513	-0.616452	-0.774293	-1.21361	-0.132717	-0.0667797	-0.961416	-0.609364	0.224626	-1.04206	-1.39135	-0.940884	-0.661033	1.2588	0.505192	-0.834114	-0.545538	-1.01656	-1.29639	-1.24742	-0.932582	-0.834368	-1.15391	-0.48846	-0.242523
Arenavirus	1.97101	2.04233	1.93305	2.63085	3.98225	3.00508	1.55253	1.59358	1.98745	2.74614	2.53669	2.55846	1.53115	2.86226	2.85558	2.46418	2.96555	2.39357	2.0583	1.64956	2.0776	2.46523	2.32243	2.00734	2.18548	2.54635	2.50666	1.93669	3.11235	3.17829	2.15743	2.55344	3.4697	2.07679	1.83244	2.20942	2.50177	2.6183	3.44966	2.32869	2.52679	2.10229	1.82246	1.873	2.39004	2.1101	2.0567	2.63039	2.90778
Arenibacter	4.17265	3.17984	4.20074	4.51738	3.3404	2.95139	3.7494	3.66398	4.27452	3.44825	4.32637	3.61118	3.38335	2.33002	3.17133	3.86768	2.4333	3.4678	4.12415	4.77955	4.61366	3.50006	3.85371	5.24001	4.55517	4.18135	4.07061	4.34877	3.5441	4.89014	2.64287	3.70301	3.41601	4.27844	4.53409	4.13607	3.65134	4.1006	3.83242	3.8193	4.67269	3.2398	4.62982	4.98256	4.76772	4.54348	4.06381	4.95233	4.83443
Arenimonas	-2.07448	-2.00316	-0.868556	-0.141256	-1.95978	-0.489834	-2.80454	0.355447	-2.36962	0.711003	-1.71178	0.631928	-0.0211645	-1.3862	-1.39288	-0.333211	-1.28292	-1.90839	0.271762	-2.51272	-1.96789	0.624878	-2.75744	-2.03815	-2.11648	-1.81071	-1.8757	-0.864916	-1.96752	-0.31662	-1.88806	-1.80363	-0.0252143	-0.383734	-2.35619	-2.17715	-0.270333	0.0409852	-0.712621	-2.02838	-1.89502	-0.358236	-2.22303	-2.65316	-1.7008	-2.05218	-2.24526	-1.4151	-1.47879
Arenitalea	1.28483	1.35615	1.22434	2.00185	1.76828	2.17666	0.923528	2.49236	1.35845	2.11714	1.90868	1.93046	1.06736	2.23426	2.22757	1.68979	2.33754	1.62455	1.28928	1.25607	1.39142	2.07175	1.49401	1.32116	1.41646	1.91735	1.73226	1.22798	2.28393	2.34987	1.47125	1.92444	2.64128	1.39061	1.06143	1.50071	1.87277	2.22482	3.05618	1.69969	1.85837	1.41611	1.13628	1.37709	1.70605	1.71662	1.28768	1.94421	2.19907
Arhodomonas	0.2109	0.28222	0.182796	0.934693	0.70113	1.3008	-0.143627	1.41843	0.291295	1.04999	1.09695	1.11873	0.352736	1.42253	1.41584	0.397117	1.52581	0.381593	1.76336	0.090164	0.31749	0.905837	0.618159	0.247226	1.75847	0.850197	0.439588	0.186436	1.40808	1.47402	0.397322	0.857285	1.76542	0.316682	0.229038	0.459162	2.39058	1.05891	1.89027	0.632535	0.739332	2.66411	0.0623451	0.115428	0.661783	0.550706	0.0447207	0.870278	1.15752
Aromatoleum	1.22808	1.2994	1.1248	1.9149	1.68134	2.03615	0.836585	0.850655	1.27151	2.0302	1.75705	1.77882	1.09265	2.08263	2.07594	1.57882	2.18591	1.27662	1.07343	1.1229	1.33467	1.93857	1.35351	1.26441	2.65349	1.83041	1.62129	1.12844	2.14343	2.20936	1.41451	1.8375	2.50077	1.33387	1.09613	1.40117	1.78583	2.09164	2.923	1.61275	1.76858	1.35936	1.07953	1.11242	1.76477	1.58344	0.939749	1.88746	2.09953
Arsenicicoccus	1.60576	0.0921178	-0.0175232	0.553295	0.319732	2.21606	-0.525024	1.22833	-0.0901028	0.668589	0.464161	0.485936	1.72095	0.789738	3.10498	0.542543	0.89302	0.761481	1.74701	-0.232844	0.127387	0.582829	-0.0515449	0.0571231	0.553392	0.468799	2.16998	-0.0138835	0.738375	2.38928	3.01457	0.475888	2.68068	1.71154	-0.818553	0.258843	2.00918	3.05783	1.56726	1.8361	0.599502	2.47401	-0.127757	-0.225792	0.484305	0.227698	0.424609	0.680175	0.957204
Arsenophonus	-0.302851	1.35343	-0.279074	0.362236	0.128673	0.74823	0.868879	-0.68028	-0.281162	0.477529	0.528506	0.550282	-0.562527	2.43905	0.847397	-0.111276	0.957366	0.986253	2.18968	1.18971	2.12567	0.420425	0.0655865	-0.266525	0.778164	0.27774	-0.0688047	-0.275434	0.855506	0.921444	-0.116429	0.284828	1.21285	-0.197069	1.21019	2.80465	0.23316	0.573498	1.40485	0.060078	0.428285	-0.17157	-0.451406	-0.278278	0.3616	0.0652942	0.649381	1.94149	0.695653
Arsukibacterium	2.67111	2.74243	2.5734	3.36943	3.13587	3.69728	2.29112	3.87864	2.72604	3.48473	3.19775	3.21953	2.3738	3.52333	3.51664	3.13986	3.62661	3.09712	2.76184	2.49598	2.7777	3.31165	3.01463	2.70743	2.88903	3.28494	3.18233	2.57704	3.80455	3.87049	2.85753	3.29203	4.1619	2.77689	2.54498	2.84977	3.24036	3.46473	4.29608	3.06728	3.23264	2.80239	2.52255	2.66059	3.16424	2.95652	2.76025	3.33048	3.54813
Asaia	1.45747	1.52879	1.39706	2.13044	1.89688	4.92262	1.05212	1.08004	1.48704	2.24574	3.71238	2.14919	2.95731	2.45299	2.4463	3.97037	2.55627	1.54527	2.2458	1.2849	1.56406	2.10058	1.43262	1.4938	2.92214	2.04595	1.69092	1.4007	2.22254	2.28848	1.6439	2.05304	2.57989	3.14822	1.37276	1.67342	2.00137	3.83861	4.66997	3.41325	1.99671	1.58875	1.30892	1.29903	1.88836	3.33041	1.2084	2.11685	2.37179
Asanoa	1.02309	1.09441	1.10784	1.83257	4.40637	2.16604	0.754255	2.96759	1.18918	1.94787	1.63913	1.66091	3.65054	1.96471	1.95802	3.4878	2.06799	1.30376	0.713575	1.02509	1.12968	1.84076	3.06836	1.05942	2.68063	4.07001	2.79331	1.11148	2.27332	2.33926	1.20951	1.75517	2.63066	1.12887	1.17356	2.96917	1.7035	1.99384	2.82519	1.53042	1.58079	1.15437	0.874535	1.05128	1.71398	1.48563	0.966884	1.68247	2.08257
Aureimonas	5.79393	2.16481	4.16792	5.7266	5.49304	5.74057	4.64828	4.88599	4.59777	6.49397	5.81254	4.98632	5.95792	2.96819	7.20943	5.42256	6.2414	5.56431	5.30803	1.96629	2.20008	7.53685	1.88801	5.29974	2.54886	2.83475	5.91249	5.9371	6.37836	4.32883	6.1868	5.16376	3.03527	4.5212	5.98406	5.58179	5.1121	4.52	6.57375	4.93901	4.64104	5.3947	5.40437	3.45977	4.73743	2.42683	6.32697	5.0748	5.14265
Aureispira	6.23776	3.33784	5.92452	5.98466	7.50675	8.37818	7.7491	6.51768	6.19852	7.59875	6.09347	6.32169	10.2204	4.43481	5.63248	9.38847	8.8379	5.97141	7.44628	5.97293	5.9196	6.49665	6.11057	4.26437	8.05189	6.82506	4.47526	10.9178	4.69886	6.78864	7.17656	5.52664	5.54163	7.47752	7.01756	5.93378	8.76107	7.70915	7.95878	7.67726	4.6843	11.6643	4.07949	7.1732	7.3866	3.10049	7.07511	5.70034	2.33446
Austwickia	1.34897	1.42029	1.30123	1.99064	1.75708	2.31329	0.912323	0.971538	1.34724	2.10594	1.88497	1.90674	1.17005	2.21054	2.20386	1.81148	2.31383	1.72202	1.38675	1.12253	1.45556	1.9382	1.63064	1.38529	1.51393	1.90615	1.85395	1.30487	2.42056	2.4865	3.12035	1.91323	2.7779	1.45475	2.32355	1.57759	1.86157	2.09128	2.92263	1.68848	1.85649	1.48025	1.20041	1.18428	1.84332	1.58307	1.38515	2.00834	2.27595
Avastrovirus	0.705572	3.58425	2.54858	2.43069	0.612167	3.29548	-0.23259	0.328143	3.00969	2.54599	2.47245	2.49423	2.44652	1.21307	1.20638	0.881695	2.90131	3.82019	3.52587	1.97891	3.13409	1.20962	3.83523	3.91182	3.6121	3.08316	4.09409	0.967256	1.81779	4.20566	3.69935	3.57568	2.17514	3.13328	2.2439	2.82494	3.52401	1.36269	3.77901	2.12853	2.67025	0.836853	4.01645	3.62752	2.13851	0.854488	1.89835	3.68688	1.93834
Azohydromonas	1.0559	-1.68014	0.791174	3.07961	-0.854394	1.11959	-1.69915	1.57155	-1.26423	3.40135	-0.929481	0.677258	3.32505	-0.603903	0.974373	-1.39192	-0.500621	-0.729791	0.0622438	-1.69239	-1.64487	-0.876712	0.436944	-1.71513	1.38405	-0.705327	-1.34945	-2.37511	-1.09506	-1.02913	-1.56504	-0.698239	-0.737721	-0.0607141	0.470767	0.219543	2.95053	2.73579	0.107717	-0.922989	-1.6072	1.18718	-1.90001	-1.79244	-0.741245	-1.23184	-1.06666	-1.09208	-1.40402
Azonexus	1.18221	3.57546	2.76131	3.39239	1.57387	1.75115	0.729112	0.804786	1.16403	3.50769	1.61657	1.63834	1.1605	1.94214	1.93546	1.56087	2.04543	1.61773	1.28245	1.01786	1.2888	1.83354	1.0685	1.21854	1.40964	1.72294	1.60334	1.17999	1.85842	1.92436	1.36864	1.73002	2.21577	1.288	1.04529	1.45272	1.67836	1.98661	2.81797	1.50527	1.77951	1.3135	1.03366	1.0793	1.65222	1.47841	1.28086	1.84159	2.15108
Azorhizobium	0.508611	0.579931	0.429106	2.76366	0.945131	2.39576	0.100375	1.71614	0.535296	1.29399	0.861009	0.882785	3.36641	1.18659	1.1799	0.69269	2.87483	0.653349	0.714316	0.207506	0.6152	1.02318	0.128153	0.544936	2.03022	1.0942	0.735161	0.432746	0.918073	0.98401	0.695033	1.10129	1.27542	0.614393	0.475599	0.705472	1.04962	1.17625	2.00761	0.876537	2.37869	0.639891	0.360056	0.202049	0.909286	0.668048	0.316477	2.75295	1.40383
Azotobacter	0.865984	0.937304	2.37835	1.69824	1.46468	1.892	0.619924	2.07352	2.63981	1.81354	1.70609	1.72786	0.832796	2.03167	2.02498	2.79072	2.13495	1.56485	2.29547	0.925942	2.55754	1.74162	1.20935	0.902309	2.94173	1.61375	2.83319	3.96695	1.99927	2.06521	1.05241	1.62084	2.35662	2.55673	3.12799	1.06975	3.15413	3.47965	2.72604	2.98105	1.23567	0.997264	0.717429	0.842338	1.49394	1.38648	1.22798	3.11032	1.76811
Azovibrio	-2.91122	-2.8399	-2.96575	-2.10344	-2.337	-2.20734	-3.18176	-0.118725	-2.74684	-1.98815	-2.38429	-0.777551	-1.83941	-2.05871	-2.0654	-0.818757	-1.95543	-2.62575	-2.56478	-2.84499	-2.80463	0.292609	-2.88999	-2.8749	-1.24887	-2.18794	-2.36125	-1.37715	-2.10007	-2.03413	-2.7248	-2.18085	-1.74272	-1.22048	-2.82262	-2.68938	-0.647553	-1.87625	-1.04489	-2.4056	-2.22961	-2.77994	-0.737848	-2.92946	-2.2991	-2.38445	-2.96262	-2.25184	-1.99102
Bacilladnavirus	-0.281596	-0.210276	-0.293911	0.386084	0.152521	0.747483	-0.692235	-0.659025	-0.257314	0.501377	0.311343	0.333119	-0.364622	0.636921	0.630235	0.178147	0.740203	-0.28037	-0.219402	-0.441234	-0.175006	1.9594	0.0648392	-0.24527	-0.488459	0.301588	0.220618	-0.290271	0.854759	0.920697	-0.0951738	0.308676	1.2121	-0.175814	-0.467363	-0.017545	0.257008	0.527511	1.35887	0.0839261	0.30612	-0.150315	-0.430151	1.31729	-0.100789	0.0193076	0.967721	1.96274	0.680816
Bacteriovorax	2.61131	1.46024	-0.291356	0.214037	-0.0195258	0.683046	-0.864282	1.01149	1.1556	0.329331	0.111107	1.71785	-1.3176	0.436684	2.01496	0.0343328	0.539966	0.148297	1.53007	1.003	-0.0894527	0.233712	0.00040291	-0.159717	-0.0597922	0.129541	0.0768038	-0.287717	0.790323	0.856261	1.57534	0.13663	1.14767	-0.0902606	1.08699	1.56997	0.0849609	0.386785	1.21814	-0.0881207	0.316554	-0.0647618	1.24036	-0.439977	0.202201	-0.121419	-0.188575	0.463335	0.683371
Bacteroides	18.6428	19.4705	18.9577	19.9781	19.6256	17.8195	20.3197	18.2868	18.349	18.9152	19.3331	19.5666	18.2705	19.2034	18.9554	18.1652	18.7731	18.7475	19.3633	18.954	18.3821	18.2798	19.2603	19.6809	19.1961	19.2297	19.9541	18.7825	18.9361	18.8029	18.5607	18.7231	18.9233	18.6357	18.8192	19.4701	19.3145	19.9537	20.01	18.5801	19.6403	18.2824	18.585	17.7964	19.3893	18.6493	19.1698	19.6167	19.2639
Bafinivirus	-0.0593324	0.0119878	1.60214	0.0294191	-0.204144	0.800404	0.536062	1.1482	1.70795	1.72967	1.45794	-0.105243	-1.66761	0.198559	0.191872	0.00693314	0.301841	-0.0103457	0.446863	0.976428	1.63222	0.207139	0.117761	-0.023007	1.36653	-0.055077	0.0494042	0.0208217	0.907681	0.973619	0.12709	-0.0479888	1.26502	0.0464495	-0.384033	0.293548	1.48531	1.94517	1.19157	-0.272739	1.96509	0.0719483	2.11404	-0.489136	-0.179185	-0.147992	1.23775	0.600045	2.57687
Balneatrix	3.03468	3.106	2.93624	3.73578	3.50222	4.13171	2.65746	2.65725	3.09238	3.85108	3.9769	3.99867	4.03179	4.30248	4.29579	3.36987	4.40576	3.33645	3.00118	2.88859	3.14127	3.70426	3.44906	3.07101	3.12836	3.65129	3.41234	2.93988	4.23898	4.30492	3.2211	3.65837	4.59633	3.14046	2.77962	3.2126	3.60671	3.85734	4.68869	3.43362	3.49305	3.16596	2.88613	4.57232	3.54772	3.34913	2.99958	3.69406	3.91096
Balneola	1.95577	2.02709	1.88446	2.62095	2.38738	2.92168	1.54263	1.57834	1.97755	2.73624	2.52079	2.54257	1.78855	2.84637	2.83968	2.37599	2.94965	2.28468	1.68524	1.86164	2.06236	2.67731	2.23904	1.99209	2.07659	2.53645	2.41846	1.8881	3.02896	3.0949	2.14219	2.54354	3.3863	2.06155	1.71889	2.16083	2.49187	2.83038	3.66174	2.31879	2.47387	2.08705	4.61457	1.88058	2.4739	2.32218	1.9478	2.61514	2.85919
Barnyardlikevirus	2.05117	2.12249	1.98257	2.74956	2.516	3.13613	1.67124	1.67374	2.10616	2.86485	2.66269	2.68447	1.99486	2.98827	2.98159	2.49041	3.09155	2.3622	2.02693	1.97904	2.15776	2.79472	2.45348	2.0875	2.15411	2.66506	2.53288	1.98621	3.2434	3.30934	2.23759	2.67215	3.60075	2.15695	1.80615	2.25894	2.62048	2.94779	3.77914	2.4474	2.60146	2.18245	1.90262	2.08184	2.52715	2.43959	2.02533	2.71055	2.9573
Basfia	2.41869	2.49001	2.25703	3.05901	2.82545	3.44828	1.98069	2.04127	2.41561	3.1743	2.9899	3.01167	2.00958	3.31547	3.30879	2.81273	3.41876	2.69841	2.36313	2.27859	2.52528	3.09427	2.76564	2.45502	2.49032	2.97451	2.8552	2.26067	3.55556	3.6215	2.60512	2.9816	3.9129	2.52448	2.13196	2.53339	2.92993	3.24734	4.0787	2.75685	2.88997	2.54998	2.27014	2.42117	2.93164	2.73914	2.36154	3.07807	3.23176
Basilea	2.88858	2.9599	2.70879	3.50025	3.26669	3.84127	2.42193	2.51115	2.85686	3.61555	3.31372	3.3355	4.97447	3.6393	3.63262	3.23405	3.74258	3.15393	2.81866	2.70559	2.99517	3.52126	3.15863	2.92491	2.94584	3.41576	3.27652	2.71243	3.94855	4.01448	3.075	3.42285	4.30589	2.99436	2.57058	2.98516	3.37118	3.67434	4.50569	3.1981	3.33945	3.01986	2.74003	4.29012	3.20096	3.16613	2.81706	3.54796	3.68352
Batrachovirus	0.0568621	0.128182	0.0149739	0.65116	0.417597	0.906759	-0.427159	-0.320567	0.00776199	0.766453	0.323651	0.345427	-0.389889	0.649228	0.642542	0.0564982	0.75251	0.535804	0.200531	-0.363694	0.163452	0.451979	0.224115	0.0931875	0.327715	0.566664	0.0989693	0.0186136	1.01404	1.07997	0.243284	0.573752	1.37138	0.162644	-0.0455885	0.29134	0.522084	0.605052	1.43641	0.349002	0.615393	0.188143	1.49327	-0.119363	0.179591	0.0968478	0.198933	0.71624	0.989701
Bcep22likevirus	2.02888	2.1002	1.94316	2.71188	2.47832	3.04944	1.63356	1.65145	2.06848	2.82718	2.62415	2.64593	2.04769	2.94973	2.94304	2.45161	3.05301	2.32279	1.98751	1.94882	2.13547	2.76449	2.3668	2.06521	2.1147	2.62739	2.49408	1.9468	3.15672	3.22266	2.2153	2.63447	3.51406	2.13466	1.76393	2.21952	2.58281	2.91756	3.74892	2.40972	2.58164	2.16016	1.88033	2.03521	2.48754	2.40936	1.98591	2.68826	2.91789
Beggiatoa	1.56703	1.63835	1.52096	2.2107	1.97714	2.62932	1.13239	1.1896	1.56731	2.326	2.31741	2.33918	4.20683	2.64298	2.6363	1.94588	2.74627	1.96233	1.62706	1.40817	1.67362	2.22385	1.94668	1.60335	1.75425	2.12621	1.98836	1.5246	2.7366	2.80254	1.75345	2.1333	3.09394	1.67281	1.38766	1.79732	2.08163	2.37692	3.20827	1.90855	2.02652	1.69831	1.41847	1.57005	2.221	1.86871	1.62546	2.22641	2.49568
Belliella	-2.2283	-2.15698	-2.23182	-1.69253	-1.9261	-1.32827	-2.77085	-2.60573	-2.33593	-1.57724	-1.84845	-1.82667	-0.611472	-1.52287	-1.52955	-1.91822	1.75034	-1.83161	-2.16688	-2.44207	-2.12171	-1.6264	-2.01092	-2.19197	-2.0397	-1.77703	-0.290787	-2.22818	-1.221	-1.15506	-2.04188	-1.76994	-0.863653	-2.12252	-2.99846	-1.95546	-1.82161	-1.47332	-0.641969	-1.99469	-1.84542	-2.09702	-0.79189	-2.31719	-1.86787	-1.98153	-2.16848	-1.56892	-1.25709
Bellilinea	1.54823	2.10498	2.18484	2.38369	2.15013	0.1095	2.40491	1.65623	0.517904	2.49899	2.95945	-0.478211	2.9704	3.52603	1.40387	0.977917	2.2508	-0.1743	-0.980855	3.46023	2.79233	-0.116414	-0.573144	1.58456	2.42497	-0.508156	2.24278	2.18848	2.5387	2.60464	1.73466	2.30629	0.574119	0.917051	-1.05895	-0.346152	-0.552737	1.62162	3.67537	0.859144	2.17757	0.942549	2.98464	2.22612	1.15963	1.85038	2.29618	2.20761	0.352209
Belnapia	0.347386	0.418706	0.483812	0.921036	0.687472	2.27475	-0.157284	1.55492	0.277637	1.03633	3.16496	0.864805	-0.0319708	1.16861	1.16192	9.02838	1.27189	1.31588	2.91555	1.39968	0.453975	2.21536	0.0071489	0.383711	1.10779	0.836539	0.866284	0.487452	0.797069	0.863007	0.533808	0.843628	1.15441	0.453167	0.0862402	0.760178	0.791959	0.783467	1.61482	0.618877	5.47723	0.478666	4.84269	-0.121964	0.778155	0.275264	0.979007	1.00676	1.45854
Bermanella	2.01869	2.09002	1.9594	2.74952	2.51596	3.11216	1.6712	1.64127	2.10612	2.86481	2.84749	2.86926	2.39857	3.17306	3.16638	2.34089	3.27635	2.33902	2.00375	1.94277	2.12528	2.75845	2.42951	2.05502	2.13094	2.66502	2.38336	1.96304	3.21943	3.28537	2.20512	2.67211	3.57677	2.12448	1.38882	2.23576	2.62044	2.91152	3.74288	2.44736	2.57291	2.14998	1.87014	3.59861	2.52943	2.40332	2.00215	2.67807	2.93413
Betacoronavirus	1.35663	1.42795	1.19416	1.96367	1.73011	2.44692	0.885354	0.9792	1.32027	2.07897	1.76558	1.78735	0.832779	2.09115	2.08447	1.69765	2.19444	1.60394	2.58947	1.13044	1.46322	1.94612	1.76428	1.39295	1.39585	1.87918	1.74012	1.1978	2.5542	2.62013	1.54305	1.88627	2.91154	1.46241	1.04359	1.47052	1.8346	2.09919	2.93054	1.66151	1.8037	1.48791	1.20807	1.2627	1.73199	1.59099	1.26707	2.01601	2.16888
Betaentomopoxvirus	-1.21387	-1.14255	-1.13561	-0.498198	-0.731761	-0.00112534	-1.57652	-1.5913	-1.1416	-0.382905	-0.660047	-0.638272	-2.06448	-0.33447	-0.341156	-0.652399	-0.231188	-0.684665	-1.01994	-1.21568	-1.10728	-0.400009	-0.683769	-1.17754	-0.892754	-0.582694	-0.609928	-1.13198	1.69111	0.172089	-1.02744	-0.575606	0.463494	-1.10808	-1.85245	-0.859249	-0.627275	-0.246936	0.58442	-0.800356	-0.512552	-1.08259	-1.36242	-0.995131	-0.831277	-0.75514	-1.02154	-0.554489	-0.160888
Betapapillomavirus	1.79048	1.8618	1.67076	2.45984	2.22627	2.90465	1.38152	1.41305	1.81644	2.57513	2.32658	2.34836	1.53314	2.65216	2.64547	2.06038	2.75544	2.05039	1.71512	1.67791	1.89707	2.49359	2.222	1.82681	1.8423	2.37534	2.10285	1.6744	3.01192	3.07786	1.9769	2.38243	3.36927	1.89626	1.48921	1.94713	2.33076	2.64666	3.47801	2.15768	2.31308	1.92176	1.64193	1.79346	2.2479	2.13845	1.71352	2.44986	2.64549
Betapartitivirus	2.19532	2.38694	2.05485	2.62264	2.07873	2.03207	2.65621	1.81789	1.97924	2.3073	1.48368	1.299	2.19743	1.80926	2.65057	0.707132	2.76053	3.59958	1.82019	2.35868	3.50627	1.79584	2.64489	3.13435	3.05707	1.97626	2.22353	1.57307	3.32377	2.4463	2.10611	2.23489	3.56082	2.90682	2.12685	2.02637	2.06293	2.12949	2.33281	1.27317	2.27666	1.50348	4.09306	3.11872	2.24981	2.48802	2.49219	1.79057	3.02958
Betaretrovirus	3.90055	6.2938	3.84133	4.60119	4.36763	4.95515	3.52287	3.52312	3.95779	4.71649	4.57623	4.598	4.19398	4.90181	4.89512	4.36259	5.00509	4.6666	3.55735	5.22105	6.32907	4.45177	4.27251	3.93688	4.45851	4.5167	4.40506	3.84497	5.06243	5.12836	5.67194	4.52378	5.41977	6.32826	5.27023	4.1177	4.47212	4.60484	5.43619	4.29903	4.2888	4.03183	3.752	3.68604	5.72608	4.09663	4.32972	4.55993	4.81606
Betatorquevirus	1.98255	2.05387	1.90697	2.68788	2.45431	3.04581	1.60956	1.60512	2.04448	2.80317	2.58013	2.6019	1.96522	2.90571	2.89902	2.33727	3.00899	2.2866	1.95133	1.93286	2.08914	2.74854	2.36317	2.01887	2.07851	2.60338	2.37974	1.91061	3.15309	3.21903	2.16897	2.61047	3.51043	2.08833	1.73527	2.18334	2.5588	2.90161	3.73296	2.38572	2.5548	2.11383	1.83399	2.02496	2.49491	2.39341	1.94973	2.64193	2.8817
Bibersteinia	2.00704	2.07836	2.07542	2.70184	2.46828	3.15544	1.62352	3.21458	2.05844	2.81713	5.48121	2.69563	1.80273	2.99943	4.57771	2.64956	3.10271	2.77193	2.43666	1.78433	2.11363	2.6	2.4728	4.3653	2.56385	2.61734	2.69203	2.07906	3.26272	3.32866	2.19347	2.62443	3.62006	2.11283	1.8227	2.35179	2.57276	2.75307	3.58443	2.39968	2.37399	2.13832	1.85849	1.88961	4.56126	2.24487	2.43506	4.98835	3.05015
Bicaudavirus	1.06665	1.13797	0.920746	1.69483	1.46127	2.18101	0.616511	0.689218	1.05143	1.81012	1.61382	1.6356	0.556606	1.9394	1.93271	1.52054	2.04268	1.33053	0.995255	0.89726	1.17324	1.71293	1.49836	1.10297	1.12244	1.61033	1.56301	0.924386	2.28828	2.35422	1.25307	1.61742	2.64562	1.17243	0.766457	1.19711	1.56575	1.86601	2.69736	1.39267	1.54845	1.19793	0.918092	1.0187	1.51159	1.3578	0.993656	1.72602	1.89547
Blastochloris	1.90313	0.389486	1.72202	1.05239	0.818825	1.20368	-0.0259316	1.5257	0.408989	1.16768	1.00467	1.02645	2.63638	1.33025	1.32356	0.548681	1.43353	0.977818	-0.149936	0.146594	0.424755	0.962267	2.106	0.354491	0.769729	0.967892	0.591152	0.140702	1.31096	1.37689	2.08955	0.97498	1.6683	0.423948	0.0356929	0.413428	0.923311	1.11534	1.9467	0.75023	0.810686	0.449446	0.169611	0.223353	0.955065	0.607136	0.640946	0.977543	1.11179
Blastococcus	11.4062	9.15562	8.99376	9.38228	9.14871	9.60081	8.30396	12.1663	8.73888	9.49757	9.53842	9.5602	10.7148	9.864	9.85731	11.8759	11.5522	9.73657	11.0087	8.57019	9.19089	9.38587	8.91816	11.4426	11.1134	9.29778	9.59641	13.7523	9.70808	9.77402	9.27072	11.6268	11.6504	9.19008	11.2303	9.27013	10.8382	9.53894	10.3703	11.8875	9.28345	12.675	14.065	8.68453	9.58121	13.8887	9.3997	12.0656	9.96849
Blastomonas	1.87836	0.364713	0.261897	0.812377	2.16378	0.838998	-0.265943	-0.0840357	0.168979	0.92767	0.852725	0.874501	2.3247	1.1783	1.17162	1.64414	1.28159	0.883822	-0.0681907	1.44752	0.399983	0.678236	0.156355	0.329719	0.675733	0.727881	0.101649	0.265537	2.53124	1.01221	0.479815	2.31993	1.30362	0.399175	0.308184	0.538263	2.26826	0.831308	1.66266	0.510219	0.780062	2.00964	0.144838	1.68908	0.682339	0.323104	0.54695	0.952771	1.23662
Blastopirellula	1.3627	1.43402	1.35424	2.05655	1.82299	2.32199	0.978233	2.57024	1.41315	2.17185	1.95448	1.97626	1.26386	2.28006	2.27337	2.01931	2.38334	1.84635	1.51108	1.22715	1.46929	2.04282	1.63935	1.39903	1.63826	1.97206	2.06179	1.35788	4.01423	2.49521	1.54913	1.97914	2.78661	1.46849	4.22353	1.6306	1.92748	2.1959	3.02725	1.75439	1.82897	1.49398	1.21415	1.32391	1.91197	1.68769	1.50948	2.02208	2.32896
Blautia	5.9972	6.76465	6.82448	5.5713	6.68312	6.6515	6.73717	6.07615	6.6625	6.52404	5.60931	6.22366	6.31233	6.87647	7.36878	6.34779	6.74739	5.95524	5.69551	6.80039	6.69989	6.18514	7.63997	6.82319	6.07598	6.47493	5.79952	6.87417	7.63122	7.46055	5.64812	6.63997	7.39753	6.45807	5.71151	5.97886	6.35697	6.40947	7.05561	6.65129	7.04192	5.85872	6.6512	6.24095	5.9496	6.64516	6.16828	6.2747	7.27906
Bordetella	17.6058	14.0026	17.8776	17.7646	18.404	17.9155	15.2957	18.0085	17.8374	21.1327	20.2969	17.5801	22.1556	18.2684	15.9766	18.5356	19.2714	17.4358	17.8038	16.6039	16.9927	17.3631	17.0966	15.7288	16.0669	17.2211	17.7152	17.81	16.7218	16.7694	21.3548	17.626	16.4283	17.8572	16.682	18.2345	18.6711	19.933	18.5838	22.027	15.2719	19.0904	15.578	17.1876	18.13	16.3154	19.6476	15.7366	14.9233
Brachybacterium	6.00655	1.46406	5.03379	4.82068	5.91688	6.40704	2.46557	5.58894	5.61309	8.37003	7.23205	4.97349	8.54954	4.9144	2.75842	5.62646	6.7608	4.40247	5.4358	4.61828	4.11853	5.06307	3.96825	1.00771	4.01749	5.05607	4.19843	5.25177	3.78381	4.37484	5.64271	5.45141	3.50242	5.44926	4.60111	4.78271	6.37955	7.24846	6.22486	5.9978	2.82471	6.81136	0.681104	4.01638	5.13933	1.99092	6.10543	2.51212	0.215466
Brachymonas	1.02354	1.09486	2.40971	3.26936	1.45084	4.30648	0.606079	0.646108	1.041	3.38465	1.51209	3.11882	0.586736	1.83766	1.83098	2.92574	1.94095	1.67652	3.68071	0.776849	1.13013	1.59252	0.816483	1.05986	1.46843	3.18487	1.38325	2.41335	1.6064	1.67234	1.20996	1.60699	1.96375	2.71428	1.07332	1.10112	3.14028	1.74559	2.57695	1.38224	3.05802	1.15482	0.874982	0.719371	2.88539	1.23739	1.33965	1.68291	1.79948
Brackiella	5.11635	7.36061	5.84515	5.15528	5.08837	9.06483	6.02449	5.16074	5.76754	4.51385	4.81598	5.62995	5.14729	5.56536	5.92706	6.04165	5.44187	5.89427	5.37081	7.10135	5.51738	5.46533	6.11721	5.40203	4.87327	5.52216	5.8893	5.60437	5.57743	5.9885	5.12944	5.80301	6.39774	5.51658	5.4132	6.00447	5.08392	5.6184	6.39204	5.5052	5.43367	5.24763	6.18239	6.13327	5.90452	5.94557	5.31639	5.25726	5.97935
Bracovirus	6.27124	6.87307	7.92915	8.34323	6.34068	6.4603	6.75157	5.61141	6.24687	6.36022	6.78292	7.31166	5.89784	6.13359	6.82351	5.43178	6.02275	8.11243	7.26205	6.96194	6.24353	7.2471	7.10736	7.97558	8.61061	6.70792	7.82105	7.52126	6.56758	6.70946	6.5204	8.15825	7.54836	7.3609	7.53251	6.31694	7.81914	7.48898	8.40399	6.7659	6.78418	6.79331	8.32432	7.00259	7.78909	8.6494	7.50948	8.09698	9.67003
Brenneria	0.301723	-1.21192	-1.45756	-0.653313	-0.886876	-0.393568	-1.73163	-1.66067	-1.29671	1.04694	-0.734749	-0.712973	1.37554	-0.409171	-0.415858	-1.05543	-0.305889	-0.954431	-1.2897	-1.39833	-1.17665	-0.582657	-1.07621	-1.24691	-1.16252	-0.737809	-1.01296	-1.45392	-0.286292	-0.220354	-1.09682	-0.730721	0.0710513	-1.17746	-1.92947	0.403767	-0.782389	-0.429584	0.401772	-0.955471	-0.871104	-1.15196	-1.43179	-1.26056	-0.685802	-0.937788	-1.2913	-0.623862	-0.482834
Bromovirus	3.17111	4.37994	3.411	4.74155	3.97748	3.58207	4.05026	3.27911	2.71964	3.47833	2.54741	3.79157	3.74265	3.60995	4.08869	4.09886	2.97627	2.64544	3.87031	3.18324	4.1257	2.77652	3.63639	4.58595	4.02231	3.27855	4.14133	3.90006	3.68934	4.49225	3.35753	4.13363	5.26908	3.27689	2.82957	4.82487	3.71939	2.92959	2.17598	4.98688	1.75807	3.30239	4.94856	4.49352	4.14231	3.64378	4.63049	3.09352	3.64876
Brucella	6.67385	3.70648	4.42283	3.87646	4.41341	5.30745	3.35453	6.15203	3.78945	4.29661	3.78793	4.85153	5.10623	4.11351	3.7198	6.36727	4.77318	5.08997	3.77616	5.03719	3.12508	4.46382	5.12438	2.84837	3.41721	3.61139	4.01951	5.62327	3.3641	4.32312	3.94188	3.79905	3.23602	5.48417	4.74359	3.88628	3.74738	5.08255	3.37786	4.0104	3.2798	6.11325	2.86994	3.9765	4.26236	4.10869	3.50255	4.72518	2.54512
Bryobacter	1.48549	1.55681	1.47175	2.06922	1.83566	2.3888	0.990899	2.69302	1.42582	2.18451	2.05135	2.07313	3.69565	2.37693	2.37025	1.9407	2.48021	1.91313	1.57786	2.83273	1.59207	2.06344	1.70616	1.52181	1.70504	3.56969	1.98317	1.47539	2.49608	2.56202	1.67191	1.99181	2.85342	1.59127	1.34371	1.74812	1.94014	2.21651	3.04787	1.76706	2.00475	1.61677	1.33693	1.35517	1.85164	1.70831	1.57626	2.14486	2.44648
Bulleidia	2.87267	5.26592	2.86936	5.29889	2.74339	3.4482	6.29096	2.49524	2.33356	4.67721	5.28925	4.57406	1.73485	4.87786	3.28621	4.73356	3.39618	4.20278	4.44799	2.20761	2.97926	4.60825	4.35051	5.71635	2.40973	2.89246	5.99842	4.45796	3.55547	3.62141	4.64406	2.89955	6.72017	5.78581	3.01958	3.14572	4.43284	4.76132	4.00771	5.84472	4.94704	3.00395	4.30908	2.31901	3.37625	4.25312	4.60287	6.33941	3.84409
Butyricicoccus	2.1863	2.25762	2.05429	2.79197	2.5584	3.21434	1.71365	1.80887	2.14857	2.90726	2.72535	4.33209	4.34022	3.05092	3.04424	3.999	3.15421	2.47508	2.13981	1.98852	2.29289	2.80419	2.53169	2.22262	2.26699	2.70747	2.45651	2.05793	3.32161	3.38755	2.37272	2.71456	3.67896	2.29208	1.89673	2.33065	2.66289	2.95727	3.78862	2.48981	2.67213	2.31758	2.03774	1.70884	2.5593	2.44906	2.13821	2.84567	3.02902
Butyrivibrio	2.56023	3.36851	3.38819	1.18162	3.26998	1.91468	3.80374	2.1828	2.12318	1.29691	2.60384	2.62562	3.40032	4.15181	1.33777	4.66897	3.0327	3.32145	3.64658	3.53551	2.66682	4.64069	3.55397	4.91848	3.11336	3.90448	1.25201	2.65486	3.60692	2.0879	3.96904	4.27413	3.96427	2.66601	2.44115	3.66456	2.6375	1.33433	3.75065	0.879459	1.60983	2.69151	4.52715	2.52981	2.61512	0.82613	2.98458	3.95657	2.04099
Caballeronia	10.1505	1.76651	7.91472	5.88998	4.43402	7.72144	4.81166	9.73139	5.60915	7.44584	7.35539	6.76049	9.54362	3.1574	3.15072	8.91919	5.58262	7.18757	6.39278	4.40801	3.38674	6.98922	6.4824	3.31647	5.8613	5.80548	6.62638	8.64762	6.35478	7.15769	5.96907	6.46465	5.86413	8.78965	5.39452	4.90087	6.41298	7.57839	3.88619	4.36543	4.44285	9.77483	3.13159	5.06635	6.20655	4.13159	6.71481	5.52449	1.07567
Caedibacter	2.17708	2.2484	2.14907	2.88061	2.64705	3.16788	1.80229	1.79965	2.23721	2.99591	2.86922	2.89099	1.79441	3.19479	3.18811	4.0767	3.29808	2.63018	3.22872	2.05148	2.28367	2.86715	2.48524	2.2134	2.42209	2.79612	2.53421	2.15271	3.27516	3.34109	2.3635	2.80321	3.6325	2.28286	3.24888	2.42544	2.75154	3.02022	3.85158	2.57845	2.68767	2.30836	2.02852	2.12411	2.75573	2.51202	2.29331	2.83646	3.1238
Caenimonas	-0.187407	-0.116087	1.78676	0.538752	1.89015	3.16747	1.04539	-0.564836	-0.104647	2.97597	2.07152	0.508331	3.42817	0.812133	0.805446	1.56769	0.915415	0.280238	-0.187115	-0.419827	-0.0808172	0.395846	-0.322531	-0.151082	1.65711	2.03922	2.34712	1.7904	0.467389	0.533327	-0.000985019	2.04631	0.824732	-0.0816251	-0.314145	1.32616	1.99464	0.548919	1.38027	0.236593	0.321762	1.52884	1.249	-0.401532	0.223688	0.0407149	-0.0566339	0.471971	0.439556
Caenispirillum	2.02152	-0.71452	1.50536	-0.408674	2.16512	-0.315462	0.834935	-1.16327	1.26986	-0.29338	-0.331854	1.27488	0.557883	-0.00627678	-0.012963	-0.902302	0.0970055	1.56648	-0.749994	-1.38215	0.905712	-0.566478	-0.998105	0.835448	-0.226569	1.09179	-0.859831	-0.812932	-0.208185	1.44272	-0.599418	1.83585	0.149158	0.904905	0.393991	-0.540206	2.63217	1.17156	0.41795	-0.710832	1.04984	0.930403	0.650568	-1.24649	-0.326318	-0.92161	-0.355352	-0.126462	0.158155
Cafeteriavirus	0.301051	0.372371	0.391054	0.981031	0.747467	1.28372	-0.0972888	-0.0763784	0.337632	1.09632	0.8585	0.880276	0.0240545	1.18408	1.17739	0.604685	1.28736	0.851574	-0.0120196	0.163488	0.40764	0.979161	0.601081	0.337376	0.643485	2.4815	0.647156	0.394693	1.391	1.45694	2.07244	0.903623	1.74834	0.406833	0.284635	0.667419	0.851954	1.13223	1.96359	0.678872	0.943192	0.432331	0.152496	0.33815	0.804549	0.62403	0.514702	0.960428	1.36578
Caldalkalibacillus	1.78394	3.23377	1.58085	-0.111726	3.74217	0.646226	2.71684	0.669541	0.829838	2.3255	1.29204	-0.271142	2.08915	0.0326597	1.61094	2.67393	2.9433	1.13636	2.42392	4.01617	1.15356	0.308284	2.28551	1.0833	1.66524	1.38874	-0.0909506	2.80689	2.33847	2.4044	1.23339	2.61822	2.69581	1.15275	2.53918	3.07961	2.56655	0.461356	2.87767	1.17108	1.69622	-0.406712	1.63538	2.99194	2.92311	1.53812	2.02188	0.121385	0.970618
Caldanaerobacter	3.94387	4.58608	4.24573	4.159	4.77674	4.43538	4.72395	2.98847	4.31657	3.9032	3.82203	4.23695	4.3032	4.24831	4.33574	2.72856	4.2157	3.93481	3.77338	5.27011	4.15838	3.69467	5.14178	4.62462	3.52602	4.67427	3.75416	4.0655	4.6739	4.78106	3.50989	4.60063	4.94508	4.13134	3.93766	4.44614	3.93781	3.99213	4.13161	3.56071	4.61056	3.49718	4.5097	4.92206	4.51665	4.44917	4.07262	4.51667	4.79303
Caldanaerobius	4.19639	1.94578	1.3541	2.5096	2.27603	2.90761	1.43128	3.08199	1.8662	2.62489	2.34272	2.3645	1.75382	2.6683	2.66161	4.46132	2.77158	2.24632	1.52406	1.70666	1.98105	2.52233	2.22497	1.91078	2.03823	2.4251	2.18186	1.35774	3.01489	3.08083	2.06088	2.43219	3.37223	1.98024	4.06209	1.63047	2.38052	2.67541	3.50676	2.20744	2.28843	2.00574	1.7259	1.8069	2.28391	2.1672	1.90945	2.53384	2.32883
Caldibacillus	1.71476	1.78608	3.14744	4.00897	3.77541	2.74251	1.34569	1.33733	1.78061	2.5393	2.32448	2.34625	1.31721	2.65005	2.64337	2.0479	2.75334	2.15607	1.8208	3.15414	1.82135	2.38485	2.05987	1.75109	1.94798	2.33951	2.09037	1.56612	2.84979	2.91573	1.90118	2.3466	3.20713	3.40551	2.76415	1.83884	2.29493	2.53793	8.79555	2.12185	2.33156	1.84604	1.56621	1.69163	1.9626	2.02972	1.8192	2.37414	2.5372
Caldicellulosiruptor	4.02049	5.49733	4.36462	4.60154	4.98252	4.803	5.63493	3.93257	4.80795	4.58015	4.27403	4.36751	4.41799	4.12517	4.47821	3.01406	4.73919	4.56393	4.63484	5.31761	4.59797	4.28463	5.13972	4.92898	4.33398	5.1209	4.43182	4.31548	5.17114	4.65753	4.10194	5.09545	5.1597	4.46997	4.38279	4.67514	4.29948	4.46097	5.19691	4.26641	4.60378	4.23377	5.32753	5.57223	4.91907	5.375	4.83711	4.50042	4.43138
Caldicoprobacter	1.54318	1.6145	1.50939	2.21143	1.97787	2.76766	1.13312	1.16575	1.56804	2.32673	2.17561	2.19739	1.05612	2.50119	2.49451	2.06535	2.60447	2.04502	1.70974	1.48455	1.64977	2.30023	2.08502	1.5795	1.83693	2.12694	2.10782	1.51303	2.87494	2.94087	1.7296	2.13403	3.23228	1.64896	2.65702	1.78575	2.08236	2.4533	3.28465	1.90928	2.16716	1.67446	2.97958	1.51038	2.05933	1.94509	1.70814	2.20255	2.48411
Caldilinea	2.2399	2.31122	2.10606	2.8691	2.63554	3.23984	1.79078	3.44743	2.2257	2.98439	2.89974	2.92152	2.0684	3.22532	3.21864	2.67455	3.3286	2.65724	1.93498	2.06921	2.34649	2.88488	4.14216	2.27622	2.44916	2.7846	2.71702	2.1097	3.34711	3.41305	2.42632	2.79169	3.70446	2.34568	2.07794	2.38242	2.74002	3.03795	3.86931	2.56694	2.64435	2.37118	2.09134	2.10493	2.65431	4.11471	2.32037	2.89928	3.08078
Caldimicrobium	1.16613	1.23745	1.17077	1.94205	1.70849	2.30184	0.863734	0.7887	1.29866	2.05735	1.77425	1.79603	1.16245	2.09983	2.09314	1.63198	2.20311	1.57098	1.23571	2.73346	1.27272	1.96417	1.6192	1.20245	1.36289	1.85756	1.67445	1.17441	2.40912	2.47505	1.35255	1.86465	2.76646	1.27191	1.01246	3.0321	1.81298	2.11724	2.9486	1.6399	1.82371	1.29741	1.01757	2.87141	1.76692	1.60904	1.23411	1.82551	2.1455
Caldimonas	4.79748	0.149978	1.43121	2.65703	1.20108	5.41465	1.09329	5.08205	-0.79372	3.66541	3.96071	4.63456	5.31858	-0.106033	3.58772	3.50356	-0.00275084	0.825181	3.02739	0.493936	-1.39972	4.47953	2.65109	1.33738	2.11186	-0.234818	2.50855	2.31355	1.32553	2.61386	1.00204	1.35723	0.097914	3.24333	0.639777	1.50827	2.04253	3.04764	0.709075	1.13248	-2.22812	4.23969	0.667068	0.343234	1.63745	-0.630484	1.4212	-0.846927	-0.22633
Caldisericum	6.04072	6.11204	5.98097	6.6825	6.44894	7.02985	5.60418	5.66329	6.0391	6.79779	6.71609	6.73787	6.00605	7.04167	7.03498	6.35038	7.14495	6.49368	5.63008	5.91529	6.14731	6.73097	6.34721	6.07704	6.28559	6.598	6.39285	5.98461	7.13713	7.20307	6.22714	6.60509	7.49447	6.1465	5.53792	6.25734	6.55342	6.88404	7.71539	6.38034	6.56004	6.172	5.89216	5.93134	6.35164	6.37583	6.1568	6.7001	6.9557
Calditerrivibrio	1.94552	2.01684	1.98618	2.62658	2.39301	3.0812	1.54826	3.89001	1.98318	2.74187	2.77702	2.79879	5.89735	3.1026	3.09591	2.22955	3.20588	2.43713	2.10185	1.8349	2.05211	2.65058	2.39856	1.98184	2.22904	2.54208	3.85698	1.98982	3.18848	3.25442	2.13194	2.54917	3.54582	2.0513	2.45423	2.26254	2.4975	2.80365	3.635	2.32442	4.7876	2.0768	1.79696	1.89166	2.21757	2.29544	2.10026	2.60489	2.96091
Caloramator	-0.853101	-0.781781	-0.908643	-0.255231	-0.488794	1.73664	-1.33355	-1.23053	-0.898629	-0.139938	-0.367394	-0.345618	-1.38052	-0.0418168	-0.0485031	-0.663649	0.0614654	-1.0286	-0.783395	-1.14352	-0.746512	-0.327847	-0.530966	-0.816776	-1.23669	-0.339727	-0.621178	-0.905003	0.258954	0.324891	-0.666679	-0.332639	0.616297	-0.747319	-1.03864	-0.632277	-0.384308	-0.174775	0.656581	-0.557389	-0.38724	-0.721821	0.583306	-1.11537	-0.546982	-0.682978	0.956452	-0.193724	0.0660843
Caminibacter	0.668843	-0.8448	0.686204	-0.202965	-0.436528	0.336358	-1.28128	-1.29355	-0.846363	-0.0876717	-0.361935	-0.340159	-1.85417	-0.0363573	-0.0430435	-0.435725	0.066925	-0.436796	-0.772069	-0.942434	0.775433	-0.126761	-0.346286	-0.879794	-0.644885	-0.287461	-0.393254	-0.895119	0.443634	0.509572	-0.729698	-0.280373	0.800977	-0.810338	-1.02337	-0.622393	-0.332041	0.0263116	0.857668	-0.505123	-0.330525	-0.784839	-1.06467	-0.865063	-0.582596	-0.481892	-0.773668	-0.256742	0.0759681
Campylobacter	17.0739	17.4946	16.5535	16.2241	16.0136	13.8564	17.7669	16.4587	16.8591	16.3788	16.6097	16.2018	13.8153	17.6834	16.7907	16.6645	16.279	16.6396	15.3446	15.9389	16.9987	16.4367	17.1667	16.7568	16.635	16.8608	16.7384	16.946	17.2841	17.1723	16.6394	16.5441	16.6869	17.0766	14.6561	16.8549	16.8517	16.5937	16.5385	17.3682	16.2942	16.3223	16.679	16.675	16.5261	17.5547	16.3152	17.3723	16.9941
Candidatus_Accumulibacter	1.31396	1.38528	1.11035	1.89743	1.66386	1.8346	0.819109	0.936532	1.25403	2.01272	1.70528	1.72706	2.45887	2.03086	2.02418	3.15123	2.13414	1.71495	1.37968	0.998323	1.42055	1.814	1.15195	1.35029	1.50686	1.81293	1.60874	1.11399	1.94187	2.00781	1.50038	1.82002	2.29922	1.41974	1.1373	1.38671	1.76835	1.96707	2.79842	1.59527	1.71673	1.44524	1.16541	1.04524	1.6509	1.45887	1.37808	1.97334	2.08507
Candidatus_Amoebophilus	1.65154	1.72286	1.51037	2.23779	2.00423	2.67087	1.15947	2.85907	1.59439	2.35309	2.08353	2.1053	1.44677	2.40911	2.40242	1.97583	2.51239	1.99291	2.97844	1.41336	1.75813	2.22904	1.98823	1.68786	1.78482	2.1533	2.0183	1.51401	2.77815	2.84409	1.83796	2.16038	3.13549	1.75732	1.41588	1.78673	2.10872	2.38211	3.21347	1.93563	2.03247	1.78282	1.50298	1.52441	2.06606	1.87391	1.65604	2.31092	2.48509
Candidatus_Aquiluna	2.21636	2.28768	3.70216	2.85479	2.62123	2.73182	1.77647	4.64628	3.79635	2.97008	2.73618	2.75795	2.05687	3.06176	3.05507	2.5687	3.16504	2.63946	3.97497	2.03501	2.32295	2.85068	2.04918	2.25268	2.43138	2.77029	2.61117	2.12083	2.8391	2.90504	2.40278	2.77738	3.19644	2.32214	4.83736	2.39356	2.72571	3.00375	3.83511	2.55263	2.77397	2.34764	2.0678	3.69292	2.64478	2.49555	2.30259	2.87574	3.09192
Candidatus_Arthromitus	1.31278	1.3841	1.10399	1.95365	1.72009	2.34406	0.875331	0.935353	1.31025	2.06894	2.03189	2.05367	1.47613	2.35747	2.35078	3.28584	2.46075	1.71004	2.69557	1.16075	1.41937	1.97643	1.66141	1.34911	1.50196	1.86915	1.74335	1.10763	2.45133	2.51727	1.4992	1.87624	2.80868	1.41856	2.32746	2.96532	1.82457	2.1295	2.96086	1.65149	1.84924	1.44406	1.16423	2.75792	1.65123	1.6213	1.37317	1.97216	2.07872
Candidatus_Atelocyanobacterium	1.53027	1.60159	1.46276	2.20509	1.97153	2.53796	1.12677	1.15284	1.56169	2.32038	2.11503	2.13681	1.52519	2.44061	2.43392	1.85874	2.54389	1.84239	1.50711	1.41209	1.63686	2.22776	1.85532	1.56659	1.6343	2.12059	1.90121	1.4664	2.64524	2.71118	1.71669	2.12768	3.00258	1.63605	1.27472	1.73913	2.07601	2.38083	3.21219	1.90293	3.65317	1.66155	1.38171	1.57237	1.84544	1.87263	1.50552	2.18965	2.43749
Candidatus_Babela	-0.534961	-0.46364	-0.551465	0.0983692	-0.135194	0.483678	-0.97995	-0.91239	-0.545029	0.213662	-0.0172553	0.00452058	-1.23147	0.308322	0.301636	-0.18711	0.411604	-0.0530431	0.668326	-0.717648	-0.428371	0.0980249	-0.198966	-0.498635	-0.261132	0.0138731	-0.144638	-0.547825	0.590954	0.656892	-0.348539	0.0209613	0.948297	-0.429179	-0.64012	-0.275099	-0.0307074	0.251098	1.08245	-0.203789	0.00356232	-0.40368	-0.683516	-0.618031	-0.443868	-0.257106	-0.389915	1.70938	0.423262
Candidatus_Brocadia	2.69866	1.18502	1.15656	3.11684	3.62024	3.5102	0.453559	0.736273	0.88848	1.64717	3.08873	1.52554	0.76553	1.82934	1.82266	2.69761	1.93263	1.90382	3.50348	0.862277	1.22029	1.67795	4.04995	2.73499	1.69573	3.03235	3.47705	2.74516	2.03252	2.09845	1.30012	3.03943	2.38986	1.21948	3.09674	3.01789	3.72473	1.83102	4.24734	1.22972	4.03802	1.24498	2.55011	0.84808	1.36693	2.90778	1.56694	1.77308	2.13129
Candidatus_Cloacimonas	1.78355	3.43983	1.81386	2.52913	2.29556	2.89066	1.45081	1.40612	1.88573	2.64442	2.40151	2.42329	3.78725	2.72709	2.72041	3.73564	2.83037	2.29641	1.69697	1.71661	1.89014	2.53228	2.20801	1.81987	2.08832	2.44463	2.19315	1.8175	2.99793	3.06387	1.96997	2.45172	3.35527	1.88933	3.83396	2.09023	2.40005	2.68536	3.51671	2.22697	2.3698	1.91483	1.63499	1.83825	2.28547	2.17715	1.95954	2.44292	2.78859
Candidatus_Competibacter	5.38948	5.4608	5.15653	5.95404	5.72048	6.21303	4.87572	7.33398	5.31064	6.06933	5.9638	5.98558	5.39004	6.28938	6.2827	5.66815	6.39266	5.7104	5.37513	5.13962	5.49607	5.95529	5.53038	5.4258	5.50231	7.45451	5.71062	5.16017	6.3203	6.38624	5.5759	5.87663	6.67765	5.49526	6.30479	5.4329	7.40993	6.10837	6.93972	5.65188	5.76079	5.52076	5.24092	5.27468	5.70294	5.60016	5.37353	6.04886	6.13126
Candidatus_Contendobacter	6.08944	1.0267	4.16523	4.41645	6.5472	5.04265	1.97191	5.86764	4.45652	6.87572	7.51737	4.79235	8.47807	3.36176	2.57378	5.19073	6.7688	4.69278	3.83181	3.85644	3.61946	5.71958	4.1531	2.11226	3.16333	3.33987	4.87883	4.67281	3.61141	3.82391	6.46934	4.17495	3.31504	4.97157	3.6363	5.11648	5.61371	5.92668	5.14114	6.73079	2.21571	5.99487	1.73676	3.80286	6.21858	2.71012	6.33098	4.0056	0.972018
Candidatus_Desulforudis	1.90142	1.97275	1.79303	2.56795	3.91935	2.90146	1.48963	1.524	1.92455	2.68324	2.45223	2.474	1.65516	2.77781	2.77112	5.03812	2.88109	2.2344	1.89913	1.79716	2.00801	2.61283	2.21882	1.93775	2.02631	4.06841	2.27324	1.79666	3.00874	3.07468	2.08785	2.49054	3.36608	2.00721	1.66662	2.06939	2.43887	2.76591	3.59726	2.26579	2.37878	2.03271	1.75287	1.80314	2.45464	2.2577	1.89753	2.5608	2.76775
Candidatus_Endolissoclinum	-1.44881	-1.37749	-1.55248	-0.752592	-0.986156	-0.419533	-1.83091	-1.82624	-1.39599	-0.637299	-0.868438	-0.846662	-1.95885	-0.542861	-0.549547	0.39398	-0.439579	0.251866	-0.338314	-1.67305	-1.34222	-0.857378	-1.10218	0.172478	-1.54119	-0.837088	-1.14851	0.0361257	-0.312256	-0.246318	0.322575	-0.83	0.0450868	0.241935	1.55824	0.308852	-0.881669	-0.704305	0.127051	-1.05475	1.36929	-1.31753	1.20999	-1.58628	-0.700437	-1.21251	-1.66997	-0.789432	-0.57775
Candidatus_Evansia	-1.21274	0.443543	-1.08213	-0.53001	-0.763573	-0.0180368	-1.60833	-0.00520586	-1.17341	-0.414716	-0.43128	-0.409504	0.394361	-0.105703	-0.112389	-0.849889	-0.00242053	-0.578999	-0.914272	0.317033	-1.10615	-0.452256	-0.70068	-1.17641	-0.787088	1.70742	-0.807418	-1.07849	0.0892399	0.155178	-1.02632	-0.607418	0.446583	-1.10696	-1.5689	-0.805763	-0.659086	-0.299183	0.532173	-0.832168	-0.651502	-1.08146	-1.36129	1.63169	-0.721256	0.777575	-0.915871	-0.553362	-0.107402
Candidatus_Halobonum	2.86619	2.93751	2.88824	3.22879	2.99523	5.7399	3.73543	2.48876	4.17036	4.92905	3.00789	5.3516	4.52024	3.33347	4.91175	3.00142	3.43675	4.74864	2.70558	3.9205	2.97278	3.15121	2.73533	2.90251	2.95559	3.1443	3.04389	4.47684	3.52525	5.17615	6.22253	3.15138	5.46755	4.55693	4.57694	4.74957	3.09971	3.30428	4.13564	4.5116	3.08206	5.3194	4.30259	4.10764	2.96729	4.38104	4.41177	3.52557	3.86297
Candidatus_Hepatobacter	1.46338	1.5347	1.63384	2.28849	2.05493	2.66146	1.21017	1.08595	1.64509	2.40379	2.24415	2.26592	1.47688	2.56973	4.148	2.11651	2.67301	2.01347	1.67819	1.51701	1.56997	2.33268	1.97881	1.49971	1.80538	2.204	2.15898	1.63748	2.76873	2.83467	7.32223	2.21108	3.12608	1.56916	3.19528	1.91021	2.15942	2.48575	3.31711	1.98633	2.22235	1.59466	1.31483	1.63014	2.12625	1.97755	1.6766	2.12276	2.60857
Candidatus_Ishikawaella	1.56005	1.63137	1.57709	2.33968	2.10611	2.60604	1.26136	3.98997	1.69628	2.45497	2.7283	2.75007	2.90747	3.05387	3.04719	1.89886	3.15715	2.09937	1.76409	1.54124	1.66664	2.35692	1.9234	3.18134	1.89128	2.25518	1.94133	1.58073	2.71332	2.77926	1.74647	2.26227	3.07066	1.66583	1.53117	1.85346	2.2106	2.50999	3.34135	2.03752	2.2274	1.69133	1.41149	1.68867	1.93426	2.00179	1.7625	2.21943	2.55182
Candidatus_Korarchaeum	2.29498	2.3663	2.23117	2.94199	2.70842	3.34701	1.86367	1.91755	2.29859	3.05728	2.83291	2.85469	2.01841	3.15849	3.1518	2.68197	3.26177	2.6108	2.01136	2.19333	2.40157	3.009	2.66437	2.3313	2.40271	2.85749	2.72444	2.23481	3.45429	3.52023	2.4814	2.86458	3.81163	2.40076	2.04722	2.50754	2.81291	3.16207	3.99343	2.63983	2.78066	2.42626	2.14642	2.24521	2.73866	2.65387	2.27393	2.95435	3.2059
Candidatus_Koribacter	2.08834	3.74462	1.96085	2.65544	2.42187	2.82445	1.57712	1.71091	2.01204	2.77073	2.54659	2.56836	1.93419	2.87217	2.86548	2.47195	2.97545	2.01556	1.68954	1.81182	2.19493	2.62749	2.1418	2.12466	3.39243	2.57094	2.51442	1.96449	2.93172	2.99766	2.27476	4.16299	3.28906	2.19412	1.83556	2.23722	2.52636	2.78057	3.61192	2.35328	4.17298	2.21962	1.93978	1.89708	2.46778	2.27236	1.67869	2.74771	2.93558
Candidatus_Magnetobacterium	2.02872	2.10004	2.07571	4.31705	2.49853	3.04274	1.65377	1.65129	2.08869	2.84739	2.56024	4.16698	1.29255	2.88582	2.87914	3.96962	2.9891	2.55826	1.43051	1.84045	2.13531	2.65612	2.36009	2.06504	2.35017	2.6476	2.42713	2.07935	3.15001	3.21595	2.21514	2.65468	3.50736	2.1345	1.97557	3.93704	2.60302	4.39416	3.64055	2.42993	2.57534	2.16	1.88016	1.94293	2.61041	2.30099	2.22139	2.6881	3.05044
Candidatus_Methanomethylophilus	1.99415	2.06548	1.88017	2.66775	2.43419	3.05776	1.58943	1.61673	2.02435	2.78304	2.59775	2.61952	1.96462	2.92332	2.91664	2.38165	3.02661	2.28038	1.94511	1.88567	2.10074	2.70135	2.37511	2.03048	2.07229	2.58325	2.42412	1.88381	3.16503	3.23097	2.18058	2.59034	3.52238	2.09994	1.72125	2.15654	2.53867	2.85442	3.68578	2.36559	2.52504	2.12544	1.8456	2.00016	2.42605	2.34622	1.94351	2.65353	2.8549
Candidatus_Methanoperedens	3.2475	3.31882	5.98449	3.83075	3.59719	4.48189	4.33739	2.87008	5.50928	5.53101	3.9211	3.94288	5.11293	4.24668	4.23999	3.70788	4.34996	4.74889	3.76247	4.671	7.44156	6.22363	5.38421	5.60576	4.5408	5.33122	3.75035	5.25117	4.58917	4.65511	6.24128	3.75334	4.94651	3.35329	4.95456	3.93893	6.0236	4.05478	4.88613	6.33595	4.07518	3.37879	5.42088	6.51379	5.5372	5.8685	4.41201	3.90688	4.63729
Candidatus_Methylopumilus	1.8929	1.96422	1.79965	2.59696	2.3634	2.46516	1.51864	1.51547	1.95356	2.71226	2.50868	2.53046	2.76132	2.83426	2.82757	2.37174	2.93754	1.89552	1.95649	1.66381	1.99949	2.47949	1.78252	1.92923	1.68743	2.51247	2.41421	1.80329	2.57244	2.63837	3.66429	2.51955	2.92978	1.99868	1.72498	2.07601	2.46789	2.63256	3.46391	2.2948	2.37948	2.02418	1.74435	4.15489	2.41453	2.12435	3.14361	2.55228	2.77437
Candidatus_Microthrix	-0.851934	-0.780614	-0.823737	1.27197	1.03841	-0.037684	-1.39131	2.67753	-0.956392	-0.197701	-0.284349	1.32239	-0.76526	0.041228	0.0345417	-0.481795	0.14451	-0.187532	-0.786966	-1.06995	-0.745344	-0.254273	-0.720327	-0.815609	-0.395621	-0.39749	-0.439324	-0.820098	1.65456	0.13553	-0.665512	-0.390402	0.426936	-0.746152	0.41895	-0.547372	-0.44207	-0.1012	0.730155	-0.615152	1.94572	-0.720653	-1.00049	-1.08705	-0.231846	-0.609404	-0.524404	-0.192556	0.150989
Candidatus_Midichloria	3.4384	3.50972	3.39441	4.0402	3.80663	6.74589	4.54684	3.06097	3.3968	5.74045	4.14765	4.16942	3.90627	4.47323	4.46654	3.65178	4.57651	3.9387	4.66007	3.18458	5.12996	4.00026	3.74132	3.47473	3.73062	5.54066	3.69425	3.39805	4.53124	4.59718	3.62482	3.96279	4.88858	3.54418	4.18472	3.67077	3.91112	4.15333	4.98468	3.73804	3.82502	3.56968	3.28985	3.32874	3.80213	3.64512	3.60183	4.09778	4.36913
Candidatus_Moranella	2.45035	2.52167	2.36167	3.13013	2.89657	3.56411	2.05181	2.07292	2.48673	3.24542	3.10691	3.12869	2.5728	3.43249	3.4258	2.84791	3.53577	2.76188	2.42661	2.35418	2.55694	3.16985	2.88147	2.48667	2.55379	3.04563	2.89038	2.36531	3.67139	3.73733	2.63677	3.05272	4.02873	2.55613	2.20531	4.223	3.00105	3.32292	4.15428	2.82797	2.94014	2.58163	2.30179	2.42143	2.90317	2.81472	2.42501	3.10973	3.3364
Candidatus_Nasuia	0.922382	2.96054	2.06923	1.84022	2.45465	2.44577	3.29795	0.992412	2.04481	2.9066	2.34894	1.88529	3.99009	2.80576	1.97595	1.465	2.90904	2.49147	1.43057	2.62277	1.81747	2.70147	2.45501	2.62856	1.73589	2.49269	2.24444	2.74029	2.7595	1.24047	0.456727	3.06537	2.01731	1.81666	2.64485	2.16502	1.71114	2.71016	2.99402	2.15473	2.74271	1.05366	3.04232	3.35407	1.12729	3.08331	2.15459	2.51465	1.76385
Candidatus_Neoehrlichia	1.47305	1.54437	1.32743	2.11723	1.88367	2.59697	1.03891	1.09562	1.47383	2.23253	2.03453	2.0563	1.41597	2.3601	2.35342	1.8804	2.46339	1.76881	1.43353	1.30328	1.57964	2.11895	1.91433	1.50938	1.56072	2.03274	1.92287	1.33107	2.70425	2.77019	1.65947	2.03982	3.06159	1.57883	1.21057	1.60379	1.98816	2.27202	3.10338	1.81507	2.03678	1.60433	1.3245	1.4156	1.7284	1.76382	1.43193	2.13243	2.30216
Candidatus_Nitrosoarchaeum	1.69386	1.76518	1.58676	2.28505	2.05148	2.69395	1.20673	1.31643	1.64165	2.40034	2.24223	2.26401	1.55422	2.56781	2.56112	2.09661	2.67109	1.96638	1.63111	1.55425	1.80045	2.36992	2.01131	1.73019	1.7583	2.20055	2.13908	1.5904	2.80123	2.86717	1.88028	2.20764	3.15857	1.79964	1.39997	1.86312	2.15597	2.52299	3.35435	1.98289	2.15398	1.82514	1.5453	1.67577	2.11591	2.01479	1.62951	2.35324	2.56148
Candidatus_Nitrosopelagicus	9.86064	12.8225	10.2157	10.1166	8.79766	8.60714	12.5187	8.88885	11.0471	10.0927	10.5998	9.50871	6.18492	10.4086	9.58902	10.0214	9.44373	11.1045	10.8511	9.423	12.1225	11.1765	9.31354	12.118	10.3013	9.08103	10.2898	10.7644	9.6075	9.67344	10.5747	8.95382	9.203	11.231	8.17056	11.2756	11.252	10.7032	10.3399	10.7378	10.7888	8.67933	10.5006	10.1706	8.52271	11.7325	9.82735	11.6879	9.16663
Candidatus_Nitrosotenuis	1.97426	2.04558	1.8816	2.63813	2.40457	2.98753	1.55981	1.59684	1.99473	2.75342	2.56774	2.58951	1.84425	2.89332	2.88663	2.39352	2.9966	2.26122	1.92595	1.88512	2.08085	2.7008	2.30489	2.01059	2.05314	2.55363	2.43599	1.88524	3.09481	3.16075	2.16069	2.56072	3.45215	2.08005	1.70462	2.15796	2.50905	2.85387	3.68522	2.33597	2.50691	2.10554	1.82571	1.97452	2.40628	2.34567	1.92435	2.63364	2.85632
Candidatus_Odyssella	1.92446	1.99578	1.85292	2.5921	2.35853	2.97203	1.51378	1.54703	1.9487	2.70739	2.51173	2.53351	1.84874	2.83731	2.83062	2.3724	2.94059	2.23255	1.89727	1.85965	2.03105	2.67532	2.28939	1.96079	2.02446	2.5076	2.41487	1.85656	3.07931	3.14525	2.11088	2.51469	3.43665	2.03024	1.67353	2.12929	2.46302	2.8284	3.65975	2.28994	2.47794	2.05574	1.77591	1.96621	2.3542	2.32019	1.89567	2.58384	2.82765
Candidatus_Paracaedibacter	1.82241	1.89373	1.86127	2.54541	2.31185	2.74843	1.46709	3.02994	1.90201	2.66071	2.54138	2.56316	1.87676	2.86696	2.86027	2.4778	2.97024	2.37398	1.57081	1.78869	1.929	2.60436	2.06579	1.85873	2.16589	2.46092	2.52027	1.86491	2.85571	2.92164	3.59379	2.46801	3.21305	1.92819	1.9142	2.13764	2.41634	2.75744	3.58879	2.24326	2.47612	1.95369	1.67385	1.82392	2.17873	2.24923	2.0371	2.48178	2.836
Candidatus_Phaeomarinobacter	1.93098	2.0023	1.87059	2.61755	2.38399	2.89634	1.53923	1.55355	1.97415	2.73284	2.49176	2.51354	1.76951	2.81734	2.81065	2.34866	2.92062	2.32154	1.98627	1.77034	2.03757	2.58601	2.21369	1.96731	2.11345	2.53305	2.39113	1.87423	3.00361	3.06955	2.1174	2.54014	3.36096	2.03676	2.94486	2.14696	2.48847	2.73909	3.57044	2.31539	2.48392	2.06226	1.78243	1.95471	2.44819	2.23088	1.98467	2.59036	2.84532
Candidatus_Photodesmus	0.788872	0.860192	0.674724	1.53548	2.88688	1.99903	0.457158	0.411443	0.892079	1.65077	1.62444	1.64621	1.24731	1.95001	1.94333	1.21766	2.0533	1.22859	0.89332	0.694406	0.895462	1.51008	1.31638	0.825198	1.0205	1.45098	1.26013	0.678364	2.1063	2.17224	0.975294	1.45807	2.46365	0.894654	0.670447	2.53605	2.99136	1.66315	2.49451	1.23332	1.35077	0.920153	0.640317	0.848692	1.39345	1.15495	0.891721	1.44825	1.64945
Candidatus_Portiera	4.15225	4.96054	4.00107	2.75416	0.935629	5.17579	5.44843	4.51179	5.47999	5.19138	2.70979	2.73156	3.35112	3.03536	3.76564	2.31955	1.55368	4.05542	3.96101	3.82788	4.25884	3.99148	4.20364	3.82601	5.7218	5.17216	5.30062	3.51928	3.4086	3.47454	3.97611	3.41371	5.64041	5.33604	4.05418	4.92951	5.12758	4.14455	3.75351	4.03696	4.89147	2.69857	5.47763	4.7303	3.74707	3.15092	4.45551	3.96363	6.2559
Candidatus_Profftella	-0.470401	-0.39908	-0.543797	0.131522	-0.102041	0.543284	-0.946798	-0.84783	-0.511876	0.246815	1.59051	0.0273245	1.69643	0.331126	0.32444	1.51438	0.434408	0.05124	-0.671021	0.928916	-0.363811	1.74459	1.4456	-0.434075	-0.156849	0.0470258	-0.0281077	1.04481	0.650561	0.716498	-0.283979	0.0541139	1.0079	1.22034	0.259429	-0.267431	0.00244526	0.312699	1.14406	-0.170636	0.109406	1.24584	-0.618956	-0.491322	-0.222691	-0.195504	-0.285632	0.188977	0.43093
Candidatus_Puniceispirillum	1.86803	1.93936	1.77426	2.47812	2.24456	2.82386	1.3998	1.49061	1.83472	2.59342	2.39163	2.4134	1.60294	2.71721	2.71052	3.77054	2.82049	2.19506	0.863573	1.70106	1.97462	4.1017	4.94857	1.90436	1.98697	2.39363	2.22804	1.7779	2.93113	2.99707	2.05446	2.40071	3.28848	1.97382	1.63458	2.05063	2.34905	2.66981	3.50116	2.17596	2.42377	1.99932	1.71948	1.80153	2.35229	2.1616	1.85819	2.52741	2.74899
Candidatus_Regiella	1.85262	0.338973	0.401768	1.07633	0.842767	1.55106	-0.00198933	1.47519	0.432932	1.19162	1.06739	1.08916	1.79566	1.39296	1.38628	0.681887	1.49624	0.86373	1.84926	0.280214	0.374243	2.68085	0.868415	0.303978	0.655641	0.991834	0.724358	0.405407	1.65834	1.72427	0.454075	0.998922	2.01568	0.373435	2.39598	0.678134	2.53222	1.24896	2.08032	0.774172	0.97716	0.398934	0.119098	3.52368	0.837805	0.740756	0.526858	0.927031	1.37649
Candidatus_Riesia	0.24358	0.3149	0.237781	1.02276	0.789194	1.45638	-0.0555626	-0.133849	0.379359	1.13805	1.16048	1.18225	0.371193	1.48606	1.47937	0.721647	1.58934	0.740911	0.405638	0.237634	0.35017	1.05331	2.3587	0.279905	0.532822	0.938261	0.764118	0.241421	1.56366	1.6296	2.01496	0.945349	1.921	0.349362	0.183366	2.09911	0.89368	2.79134	2.03774	0.720599	0.799468	0.37486	0.0950247	0.333323	0.677752	0.698176	0.404039	0.902958	1.21251
Candidatus_Ruthia	1.99965	2.07097	1.93536	2.70036	2.46679	3.00589	1.62204	1.62222	2.05696	2.81565	2.63486	2.65664	2.07936	2.96044	2.95375	2.40002	3.06372	2.31499	1.97972	1.91789	2.10624	2.73356	2.32324	2.03598	2.1069	2.61586	2.44249	1.939	3.11316	3.1791	2.18607	2.62295	3.47051	2.10543	1.75755	2.21173	2.57128	2.88663	3.71799	2.3982	2.55447	2.13093	1.8511	2.02649	2.48192	2.37843	1.97812	2.65903	2.91009
Candidatus_Soleaferrea	2.16031	2.23163	1.97725	2.78685	2.55329	3.13236	3.2935	1.78288	2.14345	2.90215	2.66157	2.68335	8.16746	2.98715	2.98046	2.44002	3.09043	2.46937	2.1341	1.96083	2.2669	2.7765	2.44972	2.19663	2.26128	2.70236	4.06745	1.98089	3.23964	3.30558	2.34673	2.70944	3.59698	2.26609	3.08872	2.25362	2.65778	2.92957	3.76093	2.48469	2.66217	2.29159	2.01175	1.72426	2.54195	2.42137	2.1325	2.81969	2.95198
Candidatus_Solibacter	1.82846	1.89978	1.93616	2.45993	2.22637	2.63599	1.38161	1.45103	1.81653	2.57523	4.01588	2.4527	3.83337	2.7565	2.74981	2.15581	2.85978	2.4187	1.81927	1.48917	1.93505	2.30484	1.95335	1.86479	2.21062	2.37544	2.19828	1.9398	2.74327	2.80921	2.01488	2.38252	3.10061	1.93424	1.8238	2.21252	2.33086	2.45792	3.28927	2.15777	2.44394	1.95974	1.67991	1.60357	2.15339	1.94971	2.08183	2.48784	2.91089
Candidatus_Stoquefichus	9.55088	10.3789	11.0772	9.03517	10.1684	8.43336	11.2863	10.2462	10.5532	10.8798	11.1243	10.0888	9.68507	10.7978	9.42437	9.20871	10.2406	10.1809	10.1831	10.9078	10.157	9.22993	11.1115	11.033	9.78643	10.3752	10.2822	9.44607	9.47352	9.39507	10.6607	8.79729	9.68647	11.1737	9.24021	11.537	9.30202	10.5613	10.6103	9.23997	11.4318	9.68216	9.49854	9.66557	10.4337	9.98442	9.84406	10.1072	10.8131
Candidatus_Sulcia	0.241062	0.312382	0.164743	0.66013	0.426567	1.13601	-0.418189	-0.136367	0.0167319	0.775423	0.689442	0.711218	-0.37273	2.59998	1.00833	0.455696	1.1183	0.439724	0.236531	-0.145859	0.347651	0.669815	2.03833	0.277387	1.8166	0.575634	0.498167	0.168382	1.24329	1.30923	0.427484	0.582722	1.60063	1.93181	2.32793	2.76304	0.531054	0.822887	1.65424	0.357972	0.847814	0.372342	0.0925065	-0.00906929	0.457864	0.314684	0.102852	0.900439	1.13947
Candidatus_Symbiobacter	4.96829	6.91408	6.66624	4.57589	7.14968	5.00881	8.14142	5.81325	6.25442	7.01311	7.42054	4.63496	7.33326	4.93876	4.93207	6.23907	7.36397	6.41208	6.21814	3.93349	3.48992	8.2086	5.91113	6.22701	6.20399	6.07635	7.86651	5.82189	5.11609	5.18203	5.15471	4.49848	7.79536	5.07407	5.80189	6.58004	6.03177	4.90224	5.7336	7.44365	7.04372	3.51461	6.4047	6.75134	8.05177	4.39404	6.07521	6.36463	4.47104
Candidatus_Tachikawaea	-0.743159	-0.671839	-0.788132	-0.0623933	-0.295956	0.32712	-1.14071	-1.12059	-0.705792	0.0528999	-0.1448	-0.123024	-1.4809	0.180778	0.174091	-0.231225	0.28406	-0.285001	-1.00726	-0.819525	-0.636569	-0.00385136	-0.355524	-0.706834	-0.49309	-0.146889	-0.188754	-0.784492	0.434396	0.500334	-0.556737	-0.139801	0.791739	-0.637377	0.342195	-0.511766	-0.19147	0.149221	0.980577	-0.364551	-0.143825	-0.611879	-0.891714	1.63077	-0.603975	1.22598	-0.621873	-0.0837814	0.186595
Candidatus_Xiphinematobacter	2.29306	2.36438	2.21567	2.94457	2.71101	3.37898	1.86625	1.91563	2.30117	3.05986	2.83548	2.85726	2.21406	3.16106	3.15437	4.34515	3.26434	2.67292	2.07349	2.14726	2.39964	2.96293	2.69633	2.32938	2.46483	2.86007	2.80266	2.21931	3.48625	3.55219	2.47948	2.86716	3.8436	2.39884	1.53657	2.49203	2.81549	3.11601	3.94736	2.64241	2.86338	2.42434	2.1445	2.19697	2.77829	2.6078	2.33605	2.95243	3.19039
Capnocytophaga	5.69011	6.79246	5.07193	7.46661	6.46948	5.13825	6.46525	5.544	7.04277	4.85151	5.67709	6.60157	6.35687	5.38599	9.0038	5.39813	6.10595	6.34321	6.21949	6.56678	6.55854	5.79749	5.70936	7.50665	5.83814	6.23668	7.2771	6.02666	5.9374	6.36591	6.39736	4.89981	6.94682	6.22652	5.65772	6.72681	6.63956	5.81932	7.01325	6.01902	6.28839	6.72409	6.74591	6.60825	5.37171	6.53351	5.78953	6.46978	8.54916
Capripoxvirus	-0.907882	-0.836561	0.67262	-0.201693	-0.435256	0.186063	-1.28001	-1.28531	-0.845091	-0.0863995	-0.295486	-0.27371	-2.1726	0.0300913	0.023405	-0.550263	0.133374	-0.451822	-1.05126	-1.01511	-0.801292	-0.199435	-0.49658	-0.871556	-0.659911	-0.286189	-0.507792	-0.908703	0.29334	0.359278	-0.72146	-0.279101	0.650683	-0.8021	-1.0354	-0.635977	-0.330769	-0.0463626	0.784993	-0.503851	-0.29128	-0.776601	-1.05644	-0.89066	-0.734193	-0.554566	-0.788694	-0.248504	0.0623842
Carboxydothermus	-1.19964	-1.12832	-1.5201	-0.519005	-0.752568	-0.218204	-1.59732	-1.57707	-1.1624	-0.403712	0.962369	0.984145	-1.78442	-0.297016	-0.303702	-0.949702	-0.193734	-0.566855	-1.16629	-1.2757	-1.09306	-0.460032	0.684115	-1.16332	-0.774944	-0.603501	-0.907231	-1.51646	-0.110928	-0.0449898	-1.01322	-0.596413	0.246415	-1.09386	-1.14558	-1.24374	-0.648082	-0.306959	0.524397	-0.821163	-0.647343	-1.06836	-1.3482	-1.30942	-0.843298	0.7698	-0.903726	-0.540267	-0.545374
Cardiobacterium	0.628065	0.699385	0.39357	1.24812	1.01456	1.49629	0.169804	0.250636	2.18969	1.36342	1.34455	1.36632	2.12662	1.67012	1.66344	0.961111	1.7734	1.02833	0.69306	0.316022	0.734655	1.1317	2.39861	0.66439	0.820244	1.16363	1.00358	0.397209	1.60357	1.6695	0.814487	1.17071	1.96091	2.31881	0.434311	2.99186	1.11905	1.28477	2.11612	0.945965	1.10183	0.759346	0.47951	0.538284	1.19552	0.776564	0.691461	1.28744	1.3683
Carlavirus	3.91515	4.6099	3.81449	3.55874	3.77263	3.51439	3.97518	2.41573	3.48566	2.33008	2.84672	4.09088	4.28007	4.27183	3.72749	1.95891	3.52711	4.87068	3.13495	4.71932	4.09769	5.4484	4.65278	4.41444	2.83662	3.9217	3.52075	3.41477	5.00018	4.73491	2.35155	3.64639	4.46444	4.02093	3.47682	3.25686	3.24325	3.39388	3.00284	2.85604	3.99694	3.69495	4.74696	4.31553	3.73635	3.77876	4.2928	4.00893	4.56095
Carnimonas	2.28131	2.35263	2.22681	2.95966	2.7261	3.37799	1.88134	1.90389	2.31626	3.07496	3.05424	3.07602	2.5349	3.37982	3.37313	2.60958	3.4831	2.60644	2.27116	2.18504	2.3879	3.00071	2.69534	2.31764	2.39835	2.87517	2.65205	2.23045	3.48526	3.5512	2.46774	2.88226	3.84261	2.3871	2.0493	2.50318	2.83059	3.15379	3.98514	2.65751	2.86718	2.4126	2.13276	2.25454	2.75738	2.64558	2.26957	2.94069	3.20154
Casaltella	3.34628	3.4176	3.24578	4.04595	3.81239	4.44503	2.96763	2.96885	3.40255	4.16124	3.95246	3.97424	3.07002	4.27804	4.27135	3.7703	4.38132	3.67615	3.34087	3.26523	3.45287	4.08091	3.76239	3.38261	3.46806	3.96145	5.39773	3.24942	4.55231	4.61825	3.5327	3.96854	4.90965	3.45206	3.11542	3.52215	3.91687	4.23398	5.06534	3.74379	3.93263	3.47756	3.19772	3.3961	3.7729	3.72578	3.33927	4.00566	4.22051
Castellaniella	2.56687	1.05323	1.01037	3.31046	1.49194	3.22353	0.647181	2.18944	1.0821	1.84079	3.13635	1.57316	2.13166	1.87696	1.87028	1.57564	1.98024	1.69261	1.35733	0.848179	1.0885	3.24881	0.955926	1.01823	1.48452	1.641	1.61811	1.01401	1.74585	1.81178	1.16833	1.64809	2.10319	1.08769	1.11519	2.8717	3.18139	1.81692	2.64828	1.42334	1.44824	2.69815	0.833351	3.1753	1.46077	1.30872	1.35573	1.64128	1.9851
Catellicoccus	9.21849	9.03999	9.83229	9.19492	9.33173	10.24	8.72098	9.00089	11.3755	9.62509	8.92635	10.5331	10.8192	9.28548	10.6751	9.01518	10.7206	10.8544	9.67361	9.75611	11.8068	9.65899	11.359	10.6871	8.4545	9.78996	9.54604	8.79208	8.71726	8.57675	10.9366	8.55004	8.7354	8.69952	9.94703	9.54513	9.52421	9.4678	10.0051	10.8839	10.2164	7.95669	10.0486	9.99886	9.61771	10.8942	9.81316	9.80354	10.8909
Catelliglobosispora	1.71484	1.78616	1.61304	2.39683	2.16327	2.51896	1.31851	1.33741	1.75343	2.51213	2.32613	2.3479	1.58366	2.65171	2.64502	2.11777	2.75499	2.10515	1.76988	1.60521	1.82143	2.42088	1.83631	1.75117	1.89707	2.31234	2.16024	1.61668	2.62623	2.69217	1.90126	2.31942	2.98358	1.82062	2.72706	1.8894	2.26776	2.57395	3.40531	2.09467	2.32427	1.84612	1.56629	1.69055	2.16316	4.38768	1.76828	2.37422	2.58776
Catenovulum	1.70642	1.77774	1.61248	2.36061	2.12704	2.80112	1.28229	1.32899	1.71721	2.4759	2.40286	2.42464	1.72162	2.72844	2.72176	2.01558	2.83172	2.0127	1.41326	1.53887	1.81301	2.35455	2.11847	1.74274	1.80461	2.27611	2.05805	1.61612	2.90839	2.97433	1.89284	2.2832	3.26574	1.8122	1.4514	1.88885	2.23153	2.50762	3.33897	2.05845	2.2017	1.8377	1.55786	1.70915	2.0864	1.99941	1.67582	2.3658	2.58721
Catenulispora	-0.181158	-0.109837	-0.152527	0.231633	-0.00193009	0.322737	-0.846686	-0.558586	-0.411765	0.346926	0.132756	0.154532	-0.396733	0.458333	0.451647	-0.0326137	2.88354	0.441068	0.105795	-0.718564	-0.0745677	0.0971094	1.22506	-0.144832	0.232979	0.147137	0.00985736	-0.148888	0.430014	0.495951	0.00526449	0.154225	0.787357	-0.0753756	0.721004	0.123839	0.102557	0.250182	1.08154	-0.0705251	0.217641	-0.0498768	-0.329713	1.74453	-0.0853702	-0.258022	0.104196	2.06318	0.8222
Catenuloplanes	0.49377	0.56509	2.08112	2.50631	0.687784	1.15074	1.42799	2.43827	0.277949	1.03664	0.631406	0.653181	1.54157	0.956983	0.950297	2.4099	1.06027	1.18686	0.85159	-0.120903	0.600359	0.69477	0.468097	0.530095	0.978774	0.836851	0.867408	0.499799	2.84298	1.32395	0.680192	0.84394	1.61536	0.599552	-0.0165248	0.772525	2.37723	0.847843	1.6792	0.619189	0.89162	0.62505	0.345215	0.0487471	0.905502	2.66157	0.849991	1.15315	1.47089
Catonella	2.42657	2.49789	2.12882	2.94523	2.71167	3.64601	1.86691	2.04914	2.30183	3.06052	2.74129	2.76306	3.35142	3.06687	4.64514	2.3837	3.17015	2.04809	2.5053	1.63753	2.53316	2.4532	2.96336	2.4629	5.00992	2.86073	2.42617	2.13246	3.75328	3.81922	4.19796	2.86782	4.11063	2.53235	4.34393	3.99015	2.81615	2.60627	3.43763	2.64307	4.14372	2.55785	2.27802	1.89389	3.09153	2.09807	1.71121	3.08595	3.10355
Caulimovirus	2.03755	2.10887	1.95229	2.7344	2.50083	3.09268	1.65608	1.66012	2.091	2.84969	2.64489	2.66666	2.01247	2.97046	2.96378	2.45963	3.07375	2.33191	1.99664	1.96382	2.14414	2.77949	2.41004	2.07387	2.12382	2.6499	2.5021	1.95593	3.19996	3.2659	2.22397	2.65699	3.5573	2.14333	1.7752	2.22865	2.60532	2.93257	3.76392	2.43224	2.59328	2.16883	1.88899	2.0414	2.49513	2.42436	1.99504	2.69692	2.92701
Cavemovirus	2.05233	2.12365	1.96739	2.74079	2.50723	3.12491	1.66248	1.6749	2.0974	2.85609	2.65282	2.6746	1.91601	2.9784	2.97172	2.47526	3.08168	2.34702	2.01175	1.98043	2.15892	2.7961	2.44227	2.08866	2.13893	2.6563	2.51773	1.97103	3.23219	3.29813	2.23875	2.66339	3.58953	2.15811	1.79167	2.24376	2.61172	2.94917	3.78053	2.43864	2.61006	2.18361	1.90378	2.06901	2.51132	2.44097	2.01015	2.71171	2.94212
Cecembia	1.88471	1.95603	4.88966	1.85102	1.61745	4.68445	5.72689	1.50728	2.79258	3.55127	5.37176	1.93411	2.46947	3.82287	5.40115	3.54794	5.51112	4.10921	3.81095	4.89039	1.9913	3.38414	4.84981	1.92104	1.57919	3.35148	4.8128	4.0453	4.05476	4.85767	3.6561	1.77361	2.82714	1.9905	3.3551	5.16602	4.89186	3.53721	2.7836	4.71878	2.61476	4.82335	5.64305	2.71837	4.68086	4.2514	4.62034	2.54409	5.01639
Celeribacter	1.61051	1.68183	1.18077	0.688238	0.454675	0.477452	1.19488	1.23308	0.0448396	0.803531	0.721505	0.743281	2.75187	1.04708	1.0404	2.75722	1.15036	2.1881	-0.143526	-0.229022	0.132137	0.586651	1.37977	0.0618725	1.24305	0.603742	1.5773	3.05888	0.584728	0.650666	0.211969	2.19579	2.52703	0.131329	1.59637	-0.127822	2.14412	0.739724	1.57108	0.38608	0.324418	0.156828	-0.123008	-0.081795	0.530259	0.23152	-0.470699	0.684925	0.570539
Cellulomonas	4.98922	3.78043	6.32842	1.47481	4.0486	4.62349	1.98145	5.16818	6.85378	4.39746	4.63991	4.17626	6.27619	4.48007	2.15145	7.30062	3.84638	6.48879	6.36472	2.04881	6.43461	4.97996	5.6289	5.79606	1.79958	4.56024	3.9371	5.15373	4.3682	1.62678	7.80242	2.98236	4.24011	3.81489	6.31845	5.26599	3.66766	4.23995	3.84891	7.54769	3.6706	5.42536	4.21263	2.26849	3.209	6.47898	6.19436	5.26157	1.87689
Cellulosilyticum	-0.156163	-0.0848428	-0.20566	0.446767	0.213204	0.977066	-0.631552	-0.533592	1.38833	0.562061	0.438569	2.04531	1.94359	0.764147	2.34242	1.69857	0.867429	0.286457	-0.0488155	-0.414183	-0.0495732	0.40149	0.294422	-0.119838	0.0783686	0.362271	1.74105	-0.20202	1.08434	1.15028	0.030259	0.369359	1.44169	1.53458	-0.301395	0.0707059	0.317691	0.554563	1.38592	0.144609	0.476423	1.56008	1.28024	-0.342929	0.123988	0.046359	-0.0504143	0.503215	0.769067
Cellvibrio	0.526023	1.33431	-0.610274	-0.703287	-0.936851	2.28871	-0.196644	0.148594	-1.34669	-0.587994	1.92263	-0.377517	0.238234	-0.0737157	-0.0804019	-0.684089	0.0295666	-0.496285	1.19426	-1.1476	-0.95235	-0.331924	0.383672	-1.02261	2.75506	-0.787783	-0.641618	-0.606634	-0.411371	1.23953	1.44941	-0.780695	-0.054028	-0.953158	0.518989	1.98802	-0.832364	-0.178851	0.652505	-1.00545	-0.268854	-0.927659	-1.20749	-1.19688	-0.197408	0.897907	-0.833157	-0.399562	0.364453
Centipeda	1.89838	1.9697	1.78815	2.53917	2.30561	2.97011	1.46085	1.52095	1.89578	2.65447	2.34445	2.36623	1.67709	2.67003	2.66334	2.16762	2.77331	2.16778	1.83251	1.57193	2.00497	2.3876	2.28747	1.9347	1.95969	2.45468	2.21009	1.79179	3.07739	3.14333	2.0848	2.46177	3.43473	2.00416	1.59737	2.06452	2.4101	2.54067	3.37203	2.23702	2.3445	2.02966	1.74982	1.83437	2.40892	2.03247	1.83091	2.55776	2.76288
Cephaloticoccus	4.45078	1.71474	3.96241	2.26847	2.0349	2.47204	1.19015	2.85096	1.62507	4.70569	2.2976	3.90433	1.13298	2.62317	4.20145	1.95276	2.72646	2.65244	2.05301	1.444	1.75001	2.25967	1.7894	1.67975	2.44435	2.18397	1.99523	1.64412	2.57932	2.64525	3.41481	3.77602	2.93666	1.7492	1.10955	1.91685	2.13939	2.41275	3.2441	1.96631	4.39143	1.7747	3.07983	3.03023	1.79897	1.90454	2.31557	2.3028	2.61521
Cervidpoxvirus	0.28804	0.35936	0.252864	0.991188	0.757625	1.48526	-0.0871313	-0.0893895	0.34779	1.10648	0.822564	0.84434	-0.434156	1.14814	1.14146	0.666877	1.25142	0.6928	-0.0294605	0.149253	0.394629	0.964926	0.802612	0.324365	0.484712	0.906692	0.709348	0.256504	1.59253	1.65847	0.474462	0.91378	1.94988	0.393821	0.142853	0.52923	0.862112	1.118	1.94935	0.68903	0.92141	0.41932	0.139484	0.322473	0.509883	0.609795	0.355929	0.947417	1.22759
Cesiribacter	1.65129	1.72261	1.52929	2.28629	2.05273	2.69501	1.20798	1.27386	1.6429	2.40159	2.21216	2.23393	1.63785	2.53774	2.53105	2.07286	2.64102	2.05301	1.33074	1.46846	3.34284	2.28414	2.01237	1.68762	1.84492	2.2018	3.70029	1.53293	2.80229	2.86823	1.83771	2.20889	3.15963	1.75707	1.49251	1.80566	2.15722	2.43721	3.26857	1.98414	2.17985	1.78257	3.82466	1.57663	1.98005	1.92901	1.71613	2.31067	2.50402
Cetobacterium	-0.725096	-0.653775	-0.750643	-0.11565	-0.349213	0.407759	-1.19397	0.482438	-0.759048	-0.00035645	-0.216475	-0.194699	-1.52763	0.109102	0.102416	-0.434436	1.79735	-0.329848	-0.665121	-0.968422	-0.618506	-0.152749	-0.274885	-0.68877	-0.537937	-0.200146	-0.391964	-0.747003	0.515035	0.580973	-0.538674	-0.193058	0.872378	-0.619314	1.47612	-0.474277	-0.244726	0.000323594	0.83168	-0.417808	-0.135104	-0.593815	0.711312	0.742125	-0.347257	-0.50788	-0.66672	-0.0657178	0.224084
Chania	1.02215	1.09347	0.995132	1.71403	1.48047	2.00649	0.635712	0.644723	1.07063	1.82933	1.64052	1.6623	0.790443	1.9661	1.95941	1.51989	2.06938	1.39534	0.795909	0.964288	1.12874	1.77996	1.32384	1.05848	1.18725	1.62954	1.56236	0.998772	2.11376	2.1797	1.20857	1.63662	2.47111	1.12793	0.831101	1.2715	1.58496	1.93303	2.76439	1.41187	1.6068	1.15343	0.873597	1.09097	1.41614	1.42483	1.05847	1.68153	1.96986
Chelativorans	1.77845	1.84977	1.73277	2.32576	2.09219	1.91779	1.24744	1.40102	1.68236	4.02601	2.14315	2.16493	0.558238	2.46873	2.46204	2.18159	2.57201	1.75733	4.4599	1.49978	1.88504	2.31545	1.23514	1.81478	3.1342	2.24126	2.22406	1.73641	2.02506	2.091	1.96487	2.24835	2.38241	1.88423	1.59933	2.00914	2.19668	2.46852	3.29988	2.0236	2.27134	1.90973	1.6299	1.57659	2.4407	1.96032	1.42045	2.43783	2.7075
Chelatococcus	3.32752	0.591489	2.3536	1.40637	1.17281	4.07052	2.64998	1.7277	0.762971	3.84359	2.90197	4.79821	5.39008	1.64258	1.6359	2.91619	1.74586	2.44453	2.74434	0.443508	0.626758	3.58111	0.217952	2.14146	2.72187	1.32187	2.2217	0.0353154	1.00787	3.39574	0.706591	1.32896	1.36522	2.94788	0.420886	0.308042	3.59922	2.99722	2.24361	1.10421	0.67653	2.97338	0.371614	3.31445	1.6368	0.90405	2.10766	2.76451	1.0064
Chelonobacter	3.3607	3.43202	3.25144	4.05016	3.8166	4.50918	2.97184	2.98327	3.40677	4.16546	3.95511	3.97688	3.06476	4.28069	4.274	3.81065	4.38397	3.67224	3.33696	3.263	3.46729	4.07867	3.82654	3.39702	3.46415	3.96567	3.85312	3.25508	4.61646	4.68239	3.54712	3.97276	4.9738	3.46648	3.11202	3.52781	3.92109	4.23175	5.0631	3.74801	3.87862	3.49198	3.21214	3.40596	3.7049	3.72354	3.33536	4.02008	4.22617
Chitinibacter	1.68369	1.75501	1.55649	2.3336	2.10003	2.54249	1.25528	1.30626	1.6902	2.44889	2.18426	2.20603	1.37685	2.50983	2.50315	2.08101	2.61312	2.01374	1.67847	1.48228	1.79028	2.29795	1.85984	1.72002	1.80565	2.2491	2.12348	1.56013	2.64976	2.7157	1.87011	2.25619	3.0071	1.78947	1.42808	1.83286	2.20452	2.45102	3.28238	2.03144	2.19718	1.81497	1.53514	3.11807	2.05676	1.94282	1.67687	2.34307	2.53122
Chitinilyticum	1.53379	1.60511	1.35429	2.15322	1.91966	2.20173	1.0749	2.74132	1.50982	2.26852	1.94434	1.96611	2.80394	2.26992	2.26323	1.64457	2.3732	1.58955	2.97132	1.32047	1.64038	2.13614	1.51909	1.57012	2.96642	2.06873	1.68705	1.35793	2.30901	2.37494	1.72021	2.07581	2.66635	1.63957	1.4022	1.63066	2.02415	3.87418	3.12057	1.85106	1.93823	1.66507	1.38524	2.8913	1.91533	1.78101	1.25268	2.19317	2.32902
Chitinimonas	1.18858	-0.325065	-0.72432	0.22091	-0.0126535	1.66	-0.85741	0.811148	-0.422489	2.65813	0.0180872	0.039863	1.42035	0.343665	0.336978	-0.302371	0.446947	0.198618	2.20281	-0.731502	-0.289795	0.0841715	-0.60761	-0.36006	-0.00947121	0.136414	1.32506	-0.720681	0.18231	0.248248	1.375	0.143502	0.539653	1.29436	-0.403182	1.13701	1.6768	0.237244	1.0686	-0.0812485	0.00658625	-0.265104	-0.54494	-0.822008	1.43603	-0.27096	-0.138254	0.262993	1.83537
Chitiniphilus	0.48739	0.55871	0.301558	1.16493	0.931368	0.999682	0.0866117	0.109961	0.521533	1.28022	1.0448	1.06658	0.120471	1.37038	1.36369	0.808983	1.47366	1.78098	0.653228	0.317788	0.59398	2.71842	0.317038	0.523716	1.57289	1.08043	0.851454	0.305197	1.10696	1.1729	0.673812	1.08752	1.4643	0.593172	0.00202701	0.577923	1.03585	1.28653	2.11789	0.862773	0.952823	0.618671	0.338835	2.65526	0.736891	0.77833	-0.140852	1.14677	1.27628
Chitinispirillum	1.66216	1.73348	1.63896	2.1737	1.94014	2.67519	1.09538	1.28473	3.11526	2.28899	2.10759	2.12936	1.09628	2.43316	2.42648	4.75603	2.53645	2.97574	1.84798	3.06748	1.76875	2.2982	1.99254	1.69849	2.76765	2.0892	1.99114	1.6426	2.78246	2.8484	1.84858	2.09629	3.1398	1.76794	1.62483	1.91532	2.04462	2.45127	3.28262	1.87154	2.09384	1.79344	1.51361	1.44378	1.88392	3.52803	1.0539	2.32154	2.61369
Chitinivibrio	8.03727	8.84556	6.80614	8.44496	8.2114	6.99802	9.68857	6.07488	7.80156	6.97529	10.3337	6.65506	6.23641	8.54383	6.95218	8.82744	9.38407	8.45224	9.95244	6.18257	8.88083	6.99824	6.31537	9.65856	8.24415	6.7755	7.28495	8.39474	7.10529	8.75619	6.63873	8.36755	9.0476	10.6456	10.302	8.66746	10.9788	7.15131	7.98267	6.55784	7.43449	8.16855	7.88872	7.69806	6.99229	10.1025	8.11537	9.91904	7.78086
Chlamydia	15.5286	17.1832	16.0397	16.2097	15.5669	15.5731	17.4095	15.3468	15.7219	15.7163	16.1374	16.4925	16.0207	15.7086	15.8679	15.1531	15.7355	16.1359	16.408	15.4239	16.4751	15.2317	15.886	15.9133	16.0748	15.9403	16.9044	15.9505	15.796	15.8455	15.9973	15.7255	15.8448	16.0848	15.7283	16.6857	16.2112	15.9831	16.4806	15.584	16.7063	15.5962	16.1145	15.721	16.1407	15.929	16.391	16.4886	15.9333
Chloracidobacterium	1.78957	1.86089	1.67763	2.39915	2.16559	3.97038	1.32083	1.41214	1.75576	2.51445	2.53795	2.55973	2.09657	2.86353	2.85684	2.14113	2.96681	2.09371	1.75844	1.66341	1.89616	2.47908	1.70277	1.8259	1.88562	2.31466	2.1836	1.68127	2.49269	2.55863	1.97599	2.32175	2.85003	1.89535	1.5285	1.95399	2.27008	2.63216	3.46351	2.097	2.31888	1.92085	1.64102	1.68783	2.26093	2.12395	1.75684	2.44895	2.65235
Chlorobaculum	3.96279	4.03411	5.48165	4.42084	4.18727	4.65529	6.14987	3.58536	3.77744	4.53613	4.40187	4.42365	3.51551	4.72745	4.72076	4.36243	4.83073	4.52332	3.92389	3.61412	4.06938	4.42979	3.97265	3.99912	4.31523	4.33634	4.4049	3.90033	4.76257	4.82851	4.14921	4.34343	5.11991	4.06857	3.54825	5.75802	4.29176	4.58286	5.41422	4.11868	4.45265	4.09407	3.81424	5.09842	4.27492	4.07466	4.18645	6.9441	4.87141
Chloroflexus	2.96001	-1.36098	2.16288	1.77168	2.67562	2.60818	-0.0436092	2.83412	1.97627	1.15	2.33754	1.87389	2.40999	1.44073	1.43404	3.41902	-0.0409505	2.14176	0.267565	0.165437	0.259249	1.71808	2.57762	1.41138	1.64416	-0.634748	1.51396	3.61718	1.49307	1.55901	0.339081	2.54226	1.85041	2.92141	0.389802	1.33971	0.905634	-0.450779	0.380577	1.95494	1.83584	2.78644	0.00410444	-1.36658	1.99977	0.62598	-0.0695855	1.549	0.815683
Chlorogloeopsis	3.77031	0.67171	0.447742	1.33544	1.10187	1.79665	1.84208	1.80792	0.692037	1.45073	1.22444	1.24622	2.16219	1.55002	1.54333	1.20296	1.6533	0.882533	0.9435	3.25779	0.70698	1.26611	1.114	2.22168	0.674444	1.25094	1.24543	2.03634	1.90392	1.96986	0.786812	2.84299	2.26127	0.706172	0.323039	0.724108	1.20636	1.41918	2.25054	1.03328	1.11943	0.731671	0.451835	0.683992	3.38823	0.910981	2.13062	1.25977	1.42247
Chloroherpeton	1.40412	1.47544	1.42733	2.17288	1.93932	2.39438	1.09457	1.02669	1.52949	2.28818	2.05062	2.0724	1.48917	2.3762	2.36951	1.87831	2.47948	1.84813	1.51285	1.31833	1.51071	2.134	1.71174	1.44044	1.64004	2.08839	1.92078	1.43097	2.50166	2.56759	1.59054	2.09548	2.859	3.09486	2.4714	1.7037	2.04381	2.28707	3.11843	1.87073	2.05993	1.5354	1.25556	1.4308	1.99716	1.77887	1.51125	2.06349	2.40206
Chlorovirus	3.47458	3.5459	3.4655	5.86288	3.30739	4.0133	5.26999	3.09715	5.21948	3.65624	3.58102	3.60279	2.20599	5.49156	3.89991	3.3982	4.00988	4.55011	3.56369	3.06023	3.58117	3.8759	4.91562	5.09587	4.34202	3.45645	6.24803	5.05411	4.12058	6.50844	3.661	5.04851	6.06288	3.58036	3.38013	3.74187	4.99684	5.61393	4.86033	3.23879	3.88282	3.60586	4.91098	5.49591	3.77108	3.52077	4.21324	4.13395	4.44023
Chondromyces	0.144986	0.216307	1.67446	0.337341	0.103778	0.500702	-0.740978	4.01548	1.27891	0.452634	0.398045	2.00478	-0.217181	0.723623	0.716936	0.409173	0.826905	1.36959	2.09095	1.79304	0.251576	1.87175	1.40302	0.181312	1.1615	0.252845	0.451644	0.0931347	0.607978	0.673916	0.331408	0.259933	3.28725	1.83573	-0.580308	1.95082	1.79323	0.439862	1.27122	0.0351828	0.287058	0.276267	-0.00356863	-0.5397	0.486642	-0.0683413	1.03271	3.61172	1.06422
Christensenella	2.17583	2.24715	1.9731	2.77735	2.54378	3.23213	1.69903	1.7984	2.13395	2.89264	2.67509	2.69686	2.12169	3.00067	2.99398	2.41584	3.10395	2.43362	2.09835	1.95873	2.28242	2.7744	2.54949	2.21216	2.22554	2.69285	2.45831	1.97674	3.33941	3.40534	2.36225	2.69994	3.69675	2.28161	3.04785	2.24947	2.64827	2.92747	3.75883	2.47519	2.64828	2.30711	2.02728	1.82416	2.67882	2.41927	2.09675	2.83521	2.94783
Chromobacterium	3.19698	4.1163	4.25069	4.06053	1.50504	1.37647	2.24525	4.19806	5.48752	4.66125	3.96864	3.25345	3.84246	1.97229	1.9656	2.18517	2.07557	2.57117	1.1125	3.54559	7.32149	4.36127	3.01575	2.49634	4.68501	3.23907	2.22764	3.7689	1.48374	1.54968	5.3094	1.6612	1.84109	2.5658	2.62853	3.30466	3.93146	3.29195	2.53834	1.43645	4.71283	1.00633	0.726496	3.83539	3.49697	2.78374	4.55623	3.11939	4.00302
Chromohalobacter	0.91567	0.986991	0.938167	1.5101	1.27654	1.57602	0.431782	0.538241	0.866703	1.62539	1.58956	1.61133	0.565874	1.91514	1.90845	1.16782	2.01842	1.35896	1.02369	0.723897	1.02226	1.53957	0.893374	0.951996	1.15087	1.4256	1.21029	0.941807	1.68329	1.74923	1.10209	1.43269	2.04064	1.02145	2.51685	1.21453	1.38102	1.69264	2.524	2.79291	3.68776	1.04695	0.767115	0.734738	1.52552	1.18444	1.02209	1.57505	1.91289
Chroococcidiopsis	4.02946	0.0133211	-0.421314	0.794995	2.88336	0.80163	-0.283324	-0.435428	0.151597	0.910289	0.661744	0.68352	-0.172541	0.987321	0.980635	3.34857	1.0906	-0.296555	1.96406	-0.0262106	0.0485907	2.37443	0.118987	-0.0216736	3.1958	0.710499	0.583684	-0.417675	0.908907	0.974844	0.128423	0.717588	1.26625	0.0477829	0.0712804	-0.144948	0.665919	0.942535	1.77389	0.492837	0.642819	0.0732816	1.37841	0.106394	2.17333	2.01929	-0.633427	0.601379	0.553413
Chrysiogenes	-0.783328	-0.712008	-0.782492	-0.0342768	-0.26784	0.27813	-1.1126	-1.16076	-0.677675	0.0810164	-0.188047	-0.166271	-1.23513	0.137531	0.130844	1.30757	0.240813	-0.320529	-0.655802	-0.874406	-0.676739	-0.0587324	-0.404514	-0.747003	-0.528618	-0.118773	-0.234917	-0.778852	0.385406	0.451344	-0.596906	-0.111685	0.742749	0.907416	0.282263	-0.506126	-0.163353	0.0943402	0.925696	-0.336435	-0.146213	-0.652048	-0.931883	-0.790722	-0.337291	-0.413864	-0.657401	-0.12395	0.192235
Chthonomonas	2.23548	2.3068	2.26081	2.96517	2.73161	3.29198	1.88685	1.85805	2.32177	3.08046	2.88544	2.90721	4.32426	3.21101	3.20433	2.77478	4.89926	4.12756	4.94303	2.15658	2.34207	2.97225	2.60934	2.2718	2.33451	2.88067	2.81725	2.26445	3.39926	3.46519	8.61172	2.88776	6.07853	3.92622	4.45057	2.53718	2.83609	3.12533	3.95668	2.66301	2.82027	2.36676	3.67189	2.27035	2.92576	2.61712	2.20573	2.89486	3.23554
Citreicella	3.12047	3.19179	2.99977	3.75136	3.51779	3.67807	2.67304	2.74304	3.10796	5.45161	3.72071	3.74249	2.80849	4.04629	4.0396	3.46377	4.14957	3.46863	3.13335	2.97477	3.22706	3.79045	2.99543	3.1568	3.26054	3.66686	3.50624	3.00341	3.78535	3.85129	3.30689	3.67395	4.14269	3.22625	2.90583	3.27614	3.62228	3.94352	4.77487	3.4492	3.56205	3.25175	2.97192	5.33562	3.72835	3.43531	3.13175	3.77985	3.9745
Citricoccus	1.88681	7.24353	1.58404	2.3956	2.16204	2.55962	1.31729	1.50938	1.75221	2.5109	3.88586	2.32267	1.4743	2.62647	2.61979	2.32876	2.72976	2.43583	2.10056	3.18714	1.9934	2.41785	1.87698	1.92313	2.22774	2.31111	2.37123	1.58768	2.6669	2.73284	2.07323	2.3182	3.02424	1.99259	9.10759	1.8604	2.26653	2.57092	3.40228	2.09345	2.447	2.01809	1.73825	1.70641	2.26879	2.06272	2.09896	2.54619	2.55877
Citrobacter	7.15163	7.77934	6.67479	5.82855	6.96453	6.91207	6.66805	6.36403	6.66295	4.74704	6.10177	6.8485	6.78987	6.54225	6.84501	6.24993	6.93253	6.54701	5.29102	7.77588	5.79659	5.3977	7.10638	6.6132	5.82742	6.66954	6.12575	7.3601	7.04112	6.46422	5.64999	6.89392	7.05887	6.62938	6.85845	5.80871	6.05773	6.13055	6.96191	5.60184	6.47667	7.03443	7.06044	7.52307	7.2575	6.81175	6.29379	6.16018	7.17719
Citromicrobium	0.678943	0.750263	0.340153	1.00703	0.77347	0.863213	1.51368	0.301514	0.363635	3.44425	1.20468	1.22646	3.58168	1.53026	3.8455	2.08307	1.63354	1.6326	0.901083	1.61206	0.785533	0.842766	0.18057	0.715268	1.42451	0.922537	0.540579	0.343792	0.97049	1.03643	2.45033	0.929625	1.32783	2.36969	1.10907	0.616519	0.877956	0.995839	1.82719	0.704875	1.04327	2.39519	0.530388	0.300761	2.71264	0.487635	1.29572	1.33832	1.31488
Clavibacter	3.47253	3.54385	0.896954	1.55486	1.3213	1.25488	0.47654	0.773177	0.911461	1.67015	1.42554	1.44732	2.07755	1.75112	3.3294	3.47423	3.43936	2.28944	1.22211	0.454897	2.84216	1.27057	2.1572	1.18693	2.08135	1.47036	3.5167	0.900594	2.94712	3.01306	1.33703	1.47745	1.7195	1.25639	3.37983	2.75828	3.01075	1.42364	2.255	1.2527	1.62671	1.28189	1.00205	2.07429	2.82699	2.5004	1.95257	3.39495	3.45664
Cloacibacillus	2.06389	2.13521	1.96062	2.72484	2.49127	3.08533	1.64652	1.68646	2.08144	2.84013	2.64726	2.66904	1.96286	2.97284	2.96615	2.4462	3.07612	2.34025	2.00498	1.96311	2.17048	2.77878	2.40269	2.10022	2.13216	2.64034	2.48867	1.96426	3.19261	3.25854	2.25031	2.64743	3.54995	2.16967	1.78387	2.23699	2.59576	2.93186	3.76321	2.42268	2.60209	2.19517	1.91533	2.04512	2.54172	2.42365	2.00338	2.72327	2.93535
Closterovirus	-0.270004	-0.198684	-0.259858	0.396707	0.163143	0.937457	-0.681613	-0.647433	-0.246692	0.512	0.250017	0.271793	-0.958913	0.575594	0.568908	0.0845446	0.678877	1.30849	-0.215504	-0.389513	-0.163414	0.426161	0.254814	-0.233679	-0.48456	0.312211	0.127016	-0.256218	1.04473	1.11067	1.50138	0.319299	1.40208	-0.164222	-0.437442	0.0165081	0.26763	0.579233	1.41059	0.0945485	1.94398	-0.138723	-0.418559	-0.112795	0.153089	0.0710293	-0.613343	0.389374	0.714869
Cobetia	1.30796	2.96424	1.17902	1.91174	1.67817	2.00647	0.833419	0.930531	2.8533	2.02703	3.53125	1.96807	2.84152	2.27187	2.26518	1.72891	2.37515	1.7439	1.40863	1.07454	1.41455	1.89022	1.32383	1.34429	1.53581	1.82724	1.77138	1.18266	2.11375	2.17969	1.49438	1.83433	2.47109	2.9987	1.14933	1.45538	1.78266	3.62825	2.87464	1.60958	1.72004	1.43924	1.1594	1.01404	1.59035	1.53509	1.40703	1.96734	2.15374
Cohnella	3.48998	4.47884	4.70392	3.99043	3.46736	1.16373	3.97625	3.40206	4.64249	3.45365	2.08148	4.42518	3.70664	4.28152	4.27484	2.74685	3.73273	3.39696	4.13332	5.11122	3.59657	2.22645	3.65101	3.16374	3.84095	2.03147	4.16783	4.01568	1.271	4.50687	3.31384	4.70152	3.21331	3.88527	3.80618	3.39532	2.72385	4.495	6.14948	3.0362	3.51133	3.62126	5.30079	5.03666	3.18435	3.45629	4.15962	3.78679	4.74576
Coleofasciculus	0.359669	2.01595	0.271117	1.01812	0.784555	3.48671	-0.0602009	-0.0177601	0.37472	1.13341	0.870145	0.891921	2.81985	2.78068	2.774	0.672288	1.299	0.406785	1.9728	0.196185	0.466259	1.01186	0.482138	1.98096	0.198696	0.933622	0.714759	0.274757	1.27206	1.338	5.50029	0.940711	1.6294	0.465451	0.363285	0.547483	2.474	1.16493	1.99629	0.71596	0.814354	0.49095	0.211114	0.339007	0.811813	0.656728	2.39184	1.01905	1.24584
Collimonas	8.38561	8.2428	9.40648	9.86843	8.68378	7.60242	9.48672	7.05709	6.68898	11.2343	10.202	9.84187	7.23105	9.3492	9.18205	9.38918	9.84842	9.30759	9.31733	8.65696	10.4797	9.197	9.06662	8.60835	8.07093	9.31827	9.09062	8.90316	9.85654	9.61213	8.66825	9.88724	8.71911	10.0084	10.6189	10.2855	9.92577	9.62571	10.5774	10.4897	10.7492	9.9257	9.94893	10.7457	9.08503	10.5247	9.02621	9.39646	8.43367
Collinsella	5.73197	1.58324	4.78888	6.15548	6.98385	5.0864	2.67426	6.20253	5.7784	9.79519	8.69019	4.37763	9.83686	7.30979	2.71202	7.46556	8.82979	5.0398	7.47412	5.01817	5.26411	5.56147	3.62536	3.0737	2.96904	6.18971	5.28051	3.88315	1.56919	1.76637	7.95373	6.10593	2.3922	3.97418	5.34602	8.77741	7.42554	8.63015	7.82292	7.58776	2.98878	8.4564	3.61359	5.96515	7.23213	3.71566	7.55962	2.61875	1.63007
Colwellia	15.6853	15.8098	15.3902	15.6007	15.7982	15.9613	15.3628	15.8724	15.6793	18.1477	16.8297	15.6693	17.7261	15.5354	15.0926	17.6061	16.0835	15.4304	15.6556	14.7313	14.8603	15.3081	15.2916	14.9373	14.1805	15.4395	15.9176	15.0934	15.3316	15.0442	16.7988	15.0634	14.7881	14.7889	15.3984	16.9591	15.9375	16.8652	15.851	16.6797	14.507	17.6911	14.8133	14.9892	16.0366	15.1358	16.7799	14.8768	15.2548
Comovirus	2.03449	2.10581	1.94805	2.72788	2.49431	3.10193	1.64956	1.65706	2.08448	2.84317	2.63464	2.65642	1.97948	2.96022	2.95354	2.45591	3.0635	2.32767	1.9924	1.96067	2.14108	2.77635	2.41928	2.07081	2.11958	2.64338	2.49838	1.95169	3.2092	3.27514	2.22091	2.65047	3.56655	2.14027	1.77055	2.22441	2.5988	2.92942	3.76077	2.42572	2.58816	2.16577	1.88593	2.04826	2.4931	2.42121	1.9908	2.69387	2.92277
Conexibacter	1.10331	1.17463	1.10134	1.50542	1.27185	1.56941	0.427098	3.0478	0.862019	1.62071	1.50932	1.5311	3.16037	1.8349	1.82821	1.16773	1.93818	1.87062	3.422	0.719786	1.2099	1.53546	0.886765	1.13963	1.66253	3.74285	1.2102	1.10498	1.67669	1.74262	1.28973	1.42801	2.03403	2.79405	2.04433	1.37771	1.37634	3.27349	2.51989	1.20326	1.40358	1.23459	2.53971	0.689316	1.54795	1.18033	1.53375	1.76268	2.07607
Confluentimicrobium	1.64119	1.71251	1.56864	2.32337	2.0898	2.64368	1.24505	1.26376	1.67997	2.43866	2.25038	2.27216	1.74005	2.57596	2.56927	2.05477	2.67924	1.94827	1.613	1.56051	1.74778	2.37619	1.96103	1.67752	1.74018	4.5608	2.09724	1.57228	2.75095	2.81689	1.82761	2.24596	3.1083	1.74697	1.39564	1.84501	2.19429	2.52926	3.36061	2.02121	2.16408	1.77247	1.49264	1.63907	2.04129	2.02105	1.6114	2.30057	2.54337
Congregibacter	-0.345665	-0.274345	-0.54026	0.229894	-0.00366914	0.657131	-0.848425	0.861869	-0.413504	0.345187	0.180195	0.201971	-0.821105	0.505772	0.499086	-0.0250159	0.609054	-0.0577136	-0.392987	-0.523197	-0.239075	0.292477	-0.0255128	-0.309339	-0.265802	0.145398	0.0174551	-0.53662	0.764407	0.830345	-0.159243	0.152486	1.12175	-0.239883	0.588699	1.32107	0.100818	0.445549	1.27691	-0.0722641	0.12158	-0.214384	-0.49422	-0.462121	0.026457	-0.0626544	-0.394585	0.313713	0.434467
Coprobacillus	4.69752	4.94941	3.3231	0.835994	3.77236	1.26405	5.04308	3.87263	4.71616	2.53625	3.88187	3.90364	1.73073	6.32292	5.42315	4.99398	5.53312	3.74387	4.81281	4.47767	6.0265	4.74586	4.28184	6.25322	4.97635	5.79589	3.89895	2.84131	6.50061	4.89669	4.43648	4.66548	6.37252	5.41997	3.83042	4.49255	5.66111	4.89893	2.02985	5.66312	2.84087	0.921908	5.16563	4.92438	4.83437	5.44518	4.99196	5.15044	4.66039
Coprobacter	1.92513	1.99645	1.76725	2.54945	2.31589	2.88774	1.47113	1.5477	1.90605	2.66474	2.44284	2.46461	1.78179	2.76842	2.76173	2.22437	2.8717	2.14688	1.8116	1.78468	2.03172	2.60036	2.20509	1.96146	1.93879	2.46495	2.26684	1.77089	2.99501	3.06095	2.11155	2.47204	3.35236	2.03091	1.58281	2.04361	2.42037	2.75343	3.58479	2.24729	2.40191	2.05641	1.77658	1.78028	2.39231	2.24523	1.81	2.58451	2.74198
Coprococcus	1.40399	1.47531	1.32622	2.00008	1.76651	2.58572	0.921756	1.02656	1.35668	2.11537	1.78532	3.39205	6.20067	2.11089	2.10421	4.34419	2.21418	1.8595	2.84503	1.05176	1.51058	1.86744	1.90307	1.44032	1.65141	3.50054	1.57931	1.32986	2.69299	2.75893	1.59041	1.92267	3.05034	1.50977	2.41241	1.60258	1.871	2.02051	2.85186	1.69792	1.8603	1.53527	1.25544	0.433405	1.6667	3.09727	1.52263	2.06337	2.30094
Coprothermobacter	2.11455	2.18587	1.92786	2.70227	2.46871	3.05449	1.62395	1.73712	2.05887	2.81757	2.5633	2.58508	1.79234	2.88888	2.88219	4.05327	2.99216	2.45157	2.1163	1.8311	2.22114	2.64677	2.37185	2.15088	2.24349	2.61778	2.51078	1.9315	3.16177	3.22771	2.30097	2.62486	3.51911	2.22033	1.88929	2.20423	2.5732	2.79985	3.6312	2.40011	2.61398	2.24583	1.966	1.84858	2.42017	2.29164	2.1147	2.77393	2.90259
Coraliomargarita	-0.0491244	0.0221958	-0.162289	0.604836	0.371273	0.787132	-0.473484	-0.426553	-0.0385624	0.720129	0.489729	0.511505	-0.338167	0.815307	0.808621	0.272291	0.918589	0.27909	-0.0561832	-0.289197	0.0574653	0.526477	0.104489	-0.012799	0.0710009	0.52034	1.89973	-0.158649	0.894409	0.960347	0.137298	0.527428	1.25175	0.0566575	0.904171	0.114077	0.475759	0.679549	1.51091	0.302678	0.516748	0.0821562	-0.19768	-0.169236	0.319973	0.171345	-0.057782	0.610253	0.812438
Corallococcus	3.0393	1.52566	3.50765	2.05226	1.8187	2.30223	0.973943	2.66187	1.40886	2.16756	1.98483	2.00661	3.58605	2.31041	4.62565	3.19144	2.41369	2.71117	1.58342	1.18908	1.56093	2.00475	1.61958	1.49066	0.918122	1.96777	1.64895	2.77432	2.4095	2.47544	1.64076	1.97485	2.76685	1.56012	2.52582	3.04705	1.92319	2.15783	2.98918	1.7501	1.71956	3.17058	1.30578	1.27368	1.96781	1.64962	2.3743	2.11372	2.16045
Coriobacterium	2.09057	2.16189	1.94494	2.72141	2.48785	2.97043	1.64309	1.71314	2.07801	2.83671	2.67074	2.69252	1.9873	2.99632	2.98963	2.44404	3.0996	2.39589	2.06061	1.94851	2.19716	2.76419	2.28778	2.12689	2.1878	2.63692	2.48651	4.2705	3.0777	3.14364	3.86195	2.644	3.43505	2.19635	4.21301	2.2213	2.59234	2.91726	3.74862	2.41925	2.6217	2.22185	1.94201	2.00012	2.57221	2.40906	2.05901	2.74995	2.91966
Cosenzaea	1.9955	3.65178	1.85426	4.04426	3.8107	2.96521	1.38098	1.61807	1.8159	2.57459	2.37148	2.39325	3.22395	2.69705	2.69037	3.67414	2.80034	2.58224	4.31399	1.64909	3.68705	2.46476	2.28257	3.61679	2.37415	2.3748	3.71662	3.44286	4.65745	5.46035	3.76688	2.38189	3.42983	3.68624	3.67309	3.71559	2.33022	2.61783	3.44919	2.15714	2.54711	3.71174	1.84694	5.01829	2.47441	2.10963	2.24537	2.65488	5.99891
Cp220likevirus	0.129666	0.200986	0.102345	0.849088	0.615525	1.20366	-0.229232	-0.247763	0.20569	0.964381	0.758666	0.780442	0.0470773	1.08424	1.07756	0.501281	1.18753	0.481972	0.146699	0.0176258	0.236255	0.833299	0.521013	0.165991	0.273883	0.764592	0.543752	0.105985	1.31093	1.37687	0.316088	2.35664	1.66828	0.235447	-0.0668986	0.378711	0.720011	0.986372	1.81773	0.54693	0.710253	0.260946	-0.0188895	0.176957	0.57252	0.478168	0.1451	0.789043	1.07707
Crenobacter	0.873775	0.945095	0.728212	1.4269	1.19334	1.45575	0.348581	0.496346	2.36846	1.54219	1.29615	1.31792	0.255731	1.62172	1.61504	1.08242	1.72501	1.355	1.01973	0.583151	0.980365	2.98379	0.773103	2.49506	1.14691	1.3424	1.12489	0.731852	3.14799	1.62896	1.0602	1.34949	1.92037	0.979557	3.15055	1.00458	1.29782	1.5519	2.38325	1.12474	1.38921	1.00506	0.72522	3.47796	2.82159	1.04369	1.01813	1.53315	1.70294
Criblamydia	0.992285	1.0636	0.868222	1.55392	1.32035	2.09155	0.475597	0.614856	0.910518	1.66921	1.43047	1.45225	0.479201	1.75605	1.74937	1.2869	1.85933	1.3096	0.974328	0.782141	1.09887	1.59781	1.40891	1.02861	1.10151	1.46942	1.32937	0.871862	2.19883	2.26476	1.17871	1.47651	2.55617	1.09807	1.93979	1.14459	1.42484	1.75089	2.58224	1.25176	1.47858	1.12357	0.84373	0.930635	1.15272	1.24268	0.972729	1.65166	1.84295
Crinivirus	-3.4266	-3.35528	-3.47012	-2.71029	-2.94386	-2.29594	-3.78861	-3.80403	-3.35369	-2.595	-2.77494	-2.75316	-3.41049	-2.44936	-2.45605	-2.91929	-2.34608	-3.09049	-3.81275	-3.54374	-3.32001	-2.72807	-2.97858	-3.39027	-3.29858	-2.79479	-2.87682	-3.46648	-2.18866	-2.12272	-3.24018	-2.7877	-1.83132	-3.32082	-3.66598	-3.19375	-2.83937	-2.57499	-1.74364	-3.01245	-2.84893	-3.29532	-3.57515	-3.44261	-3.10172	-3.0832	-3.42736	-2.76722	-2.49539
Cripavirus	1.54762	3.2039	1.37373	2.04764	1.81408	2.64002	0.969323	1.17019	1.40424	2.16294	1.98821	2.00999	2.14083	2.31379	2.30711	1.74704	4.00204	1.61894	1.29292	1.30416	3.23917	2.11983	1.95738	3.1689	2.99582	1.96315	1.78951	1.37737	4.33226	2.81323	1.73404	1.97023	3.10464	1.6534	1.47502	1.6501	1.91857	2.27291	3.10426	1.74548	1.96741	1.6789	1.39906	2.99448	1.80026	1.7647	1.28207	2.20699	2.34846
Croceibacter	2.30982	2.38114	2.19386	2.93381	2.70025	3.21253	1.85549	1.93239	2.29041	3.0491	2.76916	2.79093	2.0039	3.09473	3.08805	2.79218	3.19802	2.65582	2.32055	2.07304	2.41641	2.88871	2.52989	2.34614	2.44773	2.84931	2.83465	2.1975	3.31981	3.38575	2.49624	2.8564	5.26211	2.4156	1.68735	2.47023	2.80473	3.04178	3.87314	2.63165	2.82652	2.4411	2.16126	2.25624	2.80362	2.53358	2.31895	2.9692	3.16859
Croceicoccus	1.56131	0.89566	-0.950589	1.87307	0.0545461	0.262357	-0.79021	1.6693	-0.355289	0.403403	0.0815921	0.103368	2.86902	0.40717	0.400483	-0.408422	0.510452	1.36236	-0.116013	-0.605479	0.93093	0.210195	1.16468	-0.724297	-0.430696	0.203613	1.95598	1.37498	0.369633	0.435571	-0.5742	0.210701	0.726976	-0.65484	-0.42585	0.91074	0.159033	0.363267	1.19462	1.57091	-0.338292	0.955621	-0.909178	-0.408275	0.0687985	-0.144937	-0.559479	-0.101245	0.0241382
Crocinitomix	-0.318057	-0.246737	-0.540841	0.120863	-0.1127	0.244486	-0.957456	-0.695486	-0.522535	0.236156	0.210012	0.231788	1.00941	0.535589	0.528903	-0.0637638	0.638871	-0.0994623	-0.434735	-0.482304	-0.211468	0.333369	-0.438158	-0.281732	-0.307551	0.0363671	-0.0212927	-0.537201	0.351762	0.4177	-0.131635	0.0434553	0.709105	-0.212275	4.17748	-0.264475	-0.00821339	0.486441	1.3178	-0.181295	0.0496021	-0.186777	-0.466612	-0.526906	0.128825	-0.0217623	-0.436334	0.34132	0.433886
Crocosphaera	3.24713	3.48351	4.03883	4.25733	5.39935	4.04284	3.91852	3.06563	3.61394	2.69583	3.54115	4.29212	3.07349	4.43546	4.12469	1.94916	4.04546	3.7616	3.20993	5.26244	2.95319	2.80037	5.56296	4.93116	3.05788	4.37419	3.54245	3.58381	4.79033	4.43287	2.9861	4.19258	4.67883	3.14647	3.49237	3.57823	3.76931	4.11571	3.78479	3.38601	4.02792	3.15164	3.71525	4.08547	4.30283	3.90258	3.46237	4.37939	4.80238
Cronobacter	8.1869	2.80132	5.39314	3.01819	4.62112	5.09381	3.38044	7.61502	3.6549	4.96998	3.75151	4.93083	6.06826	2.69858	3.82939	7.2352	3.93936	5.18504	3.71527	2.26449	3.04304	4.36027	5.25917	-0.934118	3.72004	4.2138	3.85621	6.63557	5.20109	5.26703	4.42543	3.83386	0.914575	6.27489	4.13385	3.58365	3.25168	4.12632	1.25724	3.3681	3.82992	7.49623	1.68836	2.74741	3.4355	3.08761	3.38104	3.59582	0.13905
Cryobacterium	-0.783336	-0.712016	-0.888672	-0.245644	-0.479207	-0.301555	0.260999	-1.16077	-0.889042	-0.130351	-0.398256	-0.37648	0.433519	-0.0726786	-0.0793648	-0.509403	0.0306037	-0.653417	0.464193	-0.886982	-0.676746	-0.071309	-0.984198	-0.747011	0.723457	-0.33014	-0.466932	-0.885033	-0.194278	-0.128341	0.988048	-0.323052	0.163065	-0.677554	0.354192	-0.612306	-0.37472	0.0817636	0.91312	-0.547802	-0.307458	-0.652056	-0.931891	-0.911709	1.05825	-0.42644	-0.990289	-0.123958	0.0860545
Cryocola	1.75502	1.82634	1.65081	2.45374	2.22018	2.67869	1.37542	2.96255	1.81034	2.56904	2.36565	2.38743	1.52975	2.69123	2.68454	2.10634	2.79451	1.69595	1.75691	1.66082	1.86161	2.47649	1.99604	1.79135	3.07282	2.36925	2.14881	3.23941	2.78596	2.8519	1.94144	2.37634	3.14331	1.8608	2.71711	1.92717	2.32467	2.62957	3.46092	2.15158	2.30043	1.8863	1.60647	1.7497	2.22624	2.12136	1.35907	2.4144	2.62553
Cryptobacterium	1.21601	1.28733	1.21642	1.93967	1.7061	2.33003	0.861349	2.42355	2.88123	2.05496	1.84435	1.86612	1.10813	3.75489	2.16324	1.97729	2.2732	1.95426	1.35483	1.10785	1.3226	1.92352	1.64739	1.25234	1.74617	3.44013	2.01976	1.22006	2.43731	2.50324	1.40243	3.44722	2.79465	1.32179	0.807896	1.49279	1.81059	2.0766	2.90795	1.63751	4.79063	1.34729	1.06746	1.26196	1.80865	1.56839	1.61739	3.46035	2.19115
Cryptosporangium	1.61468	1.686	1.36694	1.92053	1.68696	2.11421	2.42717	1.23725	1.27713	2.03582	1.96394	1.98571	1.04032	2.28951	2.28283	1.6846	2.3928	1.97155	1.63628	1.16586	1.72127	1.98153	1.43157	1.65101	1.76346	1.83603	3.31203	1.37058	2.22149	2.28743	1.80111	4.16505	2.57883	1.72047	3.47925	1.64331	1.79145	2.1346	2.96596	1.61837	1.90146	1.74596	1.46613	1.25345	1.96866	1.6264	1.63468	2.27406	2.34167
Cucumibacter	1.51297	1.58429	1.5437	2.19359	1.96003	2.03795	1.11527	1.13554	1.55019	2.30888	3.61354	2.05035	0.991358	2.35416	2.34747	1.92059	2.45744	1.92332	1.58805	1.2674	1.61955	2.08307	1.35531	1.54929	1.71524	2.10909	1.96306	1.54734	2.14523	2.21117	1.69939	2.11618	2.50257	1.61875	1.34539	1.82006	2.06451	2.23615	3.0675	1.89143	2.08103	1.64425	1.36441	1.35383	1.85504	1.72794	1.58645	2.17234	2.51842
Cucumovirus	2.11403	2.18535	2.18055	2.82806	2.59449	3.29556	1.74974	3.32156	2.18466	2.94335	2.69998	2.72176	2.0213	3.02556	3.01887	2.67444	3.12884	2.59033	2.25506	2.04482	2.22062	2.86049	2.61292	2.15035	2.38224	2.74356	2.71691	2.18419	3.40284	3.46878	2.30045	2.75065	3.76018	2.21981	2.02312	2.45691	4.28394	3.01356	3.84492	2.5259	2.78139	2.24531	1.96547	2.09567	2.51506	2.50536	2.25346	4.35837	3.15528
Cyanobacterium	1.48225	1.55357	1.36292	2.10486	1.8713	2.55201	1.02655	1.10483	1.46147	2.22016	2.03165	2.05343	1.61687	2.35723	2.35054	1.91004	2.46051	1.78371	1.44844	1.3624	1.58884	2.17807	3.45433	1.51858	1.57562	2.02037	1.95251	1.36656	2.65929	2.72523	1.66868	2.02746	3.01663	1.58804	1.22333	1.63929	1.97579	2.33114	3.1625	1.80271	1.97387	1.61354	1.3337	1.43482	1.73123	1.82294	1.44684	2.14163	2.33765
Cyanobium	1.87283	1.94415	1.91313	2.59265	2.35909	2.66782	1.51433	1.4954	1.94925	2.70795	2.56499	2.58677	1.8407	2.89057	2.88388	2.25502	2.99385	2.33392	1.99865	1.8066	1.97942	2.62227	1.98518	4.23108	2.12584	2.50816	2.29749	1.91677	2.7751	2.84104	2.05925	2.51524	3.13244	1.97861	1.36874	2.1895	2.46358	2.77535	3.6067	2.29049	2.48989	2.00411	1.72427	1.77291	2.38694	2.26714	1.99705	2.53221	2.88786
Cyclobacterium	0.742528	0.813848	0.649425	1.30318	1.06962	1.56885	0.224862	0.365099	0.659783	1.41847	1.28223	1.304	0.477859	1.6078	1.60112	1.04097	1.71109	1.0908	-0.170234	0.505189	0.849118	1.32086	0.886203	0.778853	0.882715	1.21869	1.08344	0.653065	1.67612	1.74206	0.92895	1.22577	2.03347	0.84831	0.514766	0.925791	1.1741	1.47394	2.30529	1.00102	1.24316	0.873809	0.593973	0.63665	1.18085	0.965731	0.753932	1.40191	1.62415
Cycloclasticus	2.09554	2.16686	1.99375	2.79711	2.56354	3.16205	1.71879	4.52547	2.15371	2.9124	2.77095	2.79272	1.99785	3.09652	3.08984	2.43205	3.19981	2.45571	2.12044	1.99903	2.20213	2.8147	2.47941	2.13187	2.24763	2.71261	2.47452	1.99739	3.26933	3.33526	2.28196	2.7197	3.62667	2.20132	3.08335	2.27012	2.66803	2.96777	3.79913	2.49495	2.69769	2.22682	1.94699	2.1387	2.61016	2.45957	2.11884	2.75492	2.96848
Cylindrospermopsis	1.1073	1.17862	2.84702	1.89908	1.66552	2.43729	0.820763	2.31483	1.25568	2.01438	1.79838	1.82016	2.36406	2.12396	2.11727	1.89264	4.54917	1.87767	1.27824	1.28841	1.21389	3.68905	1.75464	1.14362	1.66959	1.81459	1.93511	1.26569	2.54456	2.6105	1.29372	1.82167	2.90191	2.79804	3.06036	3.12338	3.35497	2.25716	3.08851	1.59692	1.8129	1.23858	2.54371	2.89427	1.66665	1.74895	1.5408	1.76668	2.23678
Cytomegalovirus	10.5048	10.0907	9.46756	10.2856	8.46712	10.0019	9.49683	9.64193	16.6634	8.81598	6.96476	10.1565	7.15036	8.8753	9.60558	7.16668	7.39362	10.5397	9.1879	8.01351	9.38899	7.24422	6.99733	10.9037	10.3317	8.61619	10.0165	10.3192	9.37221	7.85318	7.88386	9.36024	10.4665	11.7101	9.7252	9.00696	10.4461	9.71922	8.22865	9.98349	10.9784	7.82872	11.0083	9.63167	7.44751	8.47405	10.9398	9.94178	10.9277
Dactylococcopsis	4.20895	0.820834	0.690197	1.43914	1.20557	3.44952	0.360819	0.372084	0.79574	1.55443	1.34325	1.36503	0.739051	1.66883	1.66214	1.13394	1.77211	1.09041	0.755135	0.622952	0.856103	5.34552	1.18192	0.785839	0.882319	1.35464	1.17641	0.693837	1.97184	2.03778	0.935935	1.36173	2.32918	0.855295	0.529726	2.55153	1.31006	1.5917	2.42305	1.13698	1.32422	0.880794	0.600958	0.736725	1.30335	1.08349	0.753536	1.40889	1.66492
Dactylosporangium	1.687	0.173354	0.160392	0.691125	0.457562	0.915064	1.19777	-0.275395	0.0477266	0.806418	2.32235	0.759161	0.231524	1.06296	1.05628	0.493395	1.16624	0.755429	0.155995	-0.181971	0.208623	0.633702	0.232421	0.138359	0.54734	0.606629	0.535866	0.164031	1.02234	1.08828	0.288456	0.613717	1.37968	0.207816	2.94512	0.436758	2.14701	0.786775	1.61813	0.388967	0.718439	0.233314	1.53844	-0.186759	0.438204	0.278571	0.418557	0.761411	1.13512
Dasania	1.9158	1.98713	1.83349	2.65402	2.42045	3.04873	1.5757	1.53838	2.01062	2.76931	2.71571	2.73748	2.3094	3.04128	3.0346	2.3242	3.14457	2.26829	1.93301	1.85805	2.02239	2.67372	2.36609	1.95213	2.0602	2.56952	2.36667	1.83713	3.15601	3.22195	2.10223	2.57661	3.51335	2.02159	1.71875	2.10986	2.52494	2.82679	3.65815	2.35186	2.47415	2.04709	1.76725	1.95491	2.32679	2.31859	1.93141	2.57518	2.80822
Dechloromonas	-1.4798	1.39888	4.18901	0.661971	-1.15655	-1.3239	-2.00131	1.3127	-1.56639	-0.807698	-1.31112	0.295621	-0.595642	-0.98554	0.592736	-1.25157	1.43967	-1.13845	0.161933	-1.82208	-1.37321	-1.00641	-2.00654	-1.44347	-1.34654	0.577475	-1.2091	-1.42206	1.59074	-1.15068	-1.29337	1.32153	-0.859277	-1.37401	-1.45069	-1.14934	-1.05207	1.46859	-0.0219782	-1.22515	-1.09547	-1.34852	-0.0433893	1.48647	1.32702	-1.36154	1.33204	-0.820419	-0.450977
Deefgea	1.79278	1.8641	1.71309	2.47526	2.2417	2.73437	1.39694	1.41535	1.83186	2.59055	2.35927	2.38105	1.63148	2.68485	2.67816	2.21839	2.78813	2.1133	1.77803	1.66688	1.89937	2.48255	2.05173	1.8291	1.90521	2.39076	2.26086	1.71673	2.84165	2.90759	1.9792	2.39785	3.19899	1.89856	1.55138	1.98946	2.34618	2.63562	3.46698	2.1731	2.3711	1.92406	1.64422	1.74572	2.15514	2.12742	1.77643	2.45215	2.68782
Deferribacter	0.79148	0.862801	0.730595	1.52132	1.28776	1.99292	0.443003	0.414051	0.877924	1.63662	1.39958	1.42136	0.644657	1.72516	1.71847	0.881348	1.82844	1.15139	0.816116	0.675177	0.89807	1.49085	1.31028	0.827806	0.9433	1.43683	0.923819	0.734234	2.1002	2.16613	2.56286	1.44391	2.45754	0.897262	1.78496	1.00696	1.39225	1.64392	2.47528	1.21916	1.26928	0.922761	0.642925	0.835557	1.07495	1.13572	0.814518	1.45086	1.70532
Deferrisoma	1.63149	1.70281	1.56972	2.3724	2.13884	2.68132	1.29408	3.57599	1.729	2.48769	2.30891	2.33069	1.78321	4.21945	2.6278	2.14483	2.73777	2.12701	3.11254	1.48204	1.73808	3.88267	1.99868	1.66782	1.91893	2.2879	2.1873	1.57336	2.7886	2.85454	1.81791	2.29499	3.14594	1.73727	1.5575	1.84609	2.24332	2.45079	3.28214	2.07024	2.24886	1.76277	1.48294	1.57236	1.96904	1.94258	1.79014	2.29087	2.54445
Defluviimonas	1.35499	-0.158649	1.39233	0.446155	0.212592	0.361129	-0.632165	-0.607399	1.38772	0.561448	0.47179	0.493566	1.38999	0.797367	0.790681	0.250901	0.90065	0.541784	3.08441	-0.334975	-0.12338	0.480698	-0.321515	-0.193644	0.333695	0.361659	0.293372	-0.188992	0.468405	0.534343	-0.0435475	0.368747	2.41071	-0.124188	-0.0565285	0.083734	0.317078	0.633771	1.46513	0.143997	0.35682	-0.0986888	-0.378525	-0.264111	0.351127	0.125567	0.204912	2.01437	0.782095
Defluviitoga	1.07872	1.15004	0.977164	1.66695	1.43339	2.01932	0.588634	0.701295	1.02355	1.78225	1.55065	1.57242	0.722928	1.87623	1.86954	1.29425	1.97951	1.37737	0.777941	0.806462	1.18531	1.62214	1.33667	1.11505	1.16929	1.58246	1.33672	0.980804	3.71155	2.19253	1.26515	1.58955	2.48394	1.18451	0.784316	1.25353	1.53788	1.77521	2.60656	2.94976	1.49938	1.21	0.930169	1.08669	1.55389	2.85197	1.0405	1.7381	1.95189
Dehalococcoides	1.44799	1.51931	1.21253	1.97253	1.73897	2.30044	0.894215	1.07056	1.32914	2.08783	2.22122	2.243	1.49089	2.5468	2.54011	3.87055	2.65008	1.48859	2.87036	1.0866	1.55458	1.90227	1.61779	1.48431	2.86547	1.88804	1.59109	1.21617	2.40771	2.47365	1.63441	1.89513	2.76506	1.55377	4.0856	1.4889	1.84346	3.6403	2.8867	1.67038	1.77815	1.57927	1.29943	1.2449	1.82814	1.54714	1.15172	2.10736	2.18726
Dehalogenimonas	2.27694	2.34826	2.21001	2.95278	2.71921	3.16141	1.87446	4.22144	3.89434	3.06807	2.90779	2.92956	2.49719	3.23336	3.22668	4.26589	3.33665	2.81462	3.41316	2.10383	2.38353	2.9195	2.47877	2.31327	2.60653	2.86828	2.7234	2.21365	3.26869	3.33463	2.46336	2.87537	3.62603	2.38272	4.82608	4.07134	2.8237	3.07258	3.90393	2.65062	2.84978	3.99318	2.12838	2.1791	2.77198	2.56437	2.47775	2.93632	3.18474
Deltabaculovirus	-0.675031	-0.603711	-0.760757	-0.0905638	-0.324127	0.470729	-1.16888	-1.05246	-0.733962	0.0247294	-0.224724	-0.202949	-0.998839	0.100853	0.0941668	-0.515479	0.204135	-0.38113	-0.716403	-0.870764	-0.568442	-0.0550909	-0.211914	-0.638706	-0.589219	-0.17506	-0.473008	-0.757117	0.578006	0.643944	-0.488609	-0.167972	0.935349	-0.569249	-0.966425	-0.484391	-0.21964	0.0979817	0.929338	-0.392722	-0.247472	-0.543751	-0.823586	0.750056	-0.509535	-0.410222	-0.718002	-0.0156536	0.21397
Demequina	2.70834	4.36462	2.53672	3.2057	2.97214	3.13064	2.12738	3.91587	2.5623	3.32099	3.12826	3.15004	2.18102	5.0388	3.44715	5.01482	3.55712	3.44721	4.43273	2.3836	2.81493	3.19927	4.03296	2.74466	3.23912	3.1212	2.73536	4.12532	3.23791	3.30385	2.89476	3.12829	5.18022	4.39908	5.60587	2.81309	3.07662	3.35235	5.76866	2.90354	4.83177	2.83962	4.14475	4.05456	3.14636	2.84414	3.11033	3.36772	3.51145
Demetria	2.27543	2.34675	2.23073	2.95356	2.72	3.25504	1.87524	4.21993	2.31016	3.06885	2.83773	2.85951	2.01606	3.16331	3.15662	2.73927	3.26659	2.83678	2.5015	2.21094	2.38202	3.02661	2.5724	2.31175	2.62869	2.86907	2.78174	2.23437	3.36232	3.42826	2.46185	2.87615	3.71966	2.38121	4.07476	4.09206	2.82449	3.17968	4.01104	2.6514	2.81967	2.40671	2.12687	2.25695	2.67987	2.67148	2.49991	2.93481	3.20545
Denitrobacterium	2.2112	2.28252	2.08348	4.40763	2.58911	3.25383	1.74435	1.83378	2.17927	2.93796	2.87187	2.89364	2.09094	3.19744	3.19076	2.45469	3.30072	2.54544	2.21017	2.05064	2.31779	2.86631	2.57119	2.24753	2.33735	2.73817	2.49716	2.08712	3.36111	3.42705	2.39763	2.74526	3.71845	2.31699	1.98234	2.35985	2.69359	3.01939	3.85074	2.52051	2.74594	2.34248	2.06265	2.01669	2.61491	2.51118	2.20857	2.87058	3.05821
Denitrovibrio	2.06049	2.13181	1.97784	2.6957	2.46213	3.16366	1.61738	1.68306	2.0523	2.81099	2.70693	2.7287	1.97568	3.03251	3.02582	2.44481	3.13579	2.38763	3.37316	1.90743	2.16708	2.7231	2.48102	2.09681	2.17954	2.6112	2.48729	1.98148	3.27094	3.33688	2.24691	2.61829	3.62828	2.16627	4.19841	2.25421	2.56662	2.87617	3.70753	2.39354	2.55604	2.19177	1.91193	1.99421	2.52142	2.36797	2.05075	2.71986	2.95257
Dermabacter	0.819985	0.891305	0.688436	1.25134	1.01778	1.68122	0.173023	2.02752	0.607944	1.36664	1.18258	1.20435	1.64167	1.50815	1.50147	1.06346	1.61144	1.27876	0.943492	0.358614	0.926575	1.17429	0.998581	2.44127	1.07068	1.16685	1.10593	2.27704	1.7885	1.85444	3.32833	1.17393	2.14584	0.925767	8.11929	0.964802	1.12227	1.32736	2.15872	0.949184	1.1271	0.951265	0.67143	0.540088	1.15378	0.819157	0.941893	1.47936	1.66316
Dermacoccus	4.00087	-0.17574	2.22789	0.230641	-0.00292177	4.66554	-0.847678	3.2824	-0.412757	1.9309	1.78461	3.39135	5.15097	0.525225	2.84047	3.45473	2.95044	2.71575	2.35659	1.03539	-0.140471	1.85106	3.98289	-0.210735	0.922698	0.146145	1.17528	3.30953	3.85528	3.07322	-0.0606386	1.7382	1.04269	1.44368	2.61133	-0.665671	0.101565	2.00413	1.25053	1.51345	1.02307	3.97168	1.92631	-0.550349	0.233222	1.49593	1.53088	1.99728	0.0326899
Dermatophilus	0.769125	3.16237	0.704722	1.4061	1.17254	1.83184	0.327785	0.391696	0.762706	1.5214	1.35129	1.37306	0.437541	1.67686	1.67018	1.06663	1.78015	2.40614	0.617989	0.559397	0.875715	1.37507	1.14919	0.805451	0.613093	1.32161	1.1091	0.708361	1.93911	2.00505	0.955547	1.3287	2.29645	0.874907	1.81717	0.981087	1.27703	1.52814	2.3595	1.10395	1.26893	0.900406	0.62057	0.65522	1.19606	2.6049	0.48431	1.4285	1.67945
Derxia	2.5859	1.07225	0.795779	1.68049	1.44692	2.96642	0.602166	0.623504	1.03709	1.79578	1.56809	1.58986	0.72452	1.89366	1.88698	1.31532	1.99695	1.83767	2.43621	0.744382	1.10752	1.56006	0.698814	1.03726	1.62958	1.59599	1.35779	0.799419	1.48873	3.13963	1.18736	1.60308	1.84608	1.10672	-0.123859	1.07215	1.55141	3.29809	2.54448	1.37833	1.329	1.13221	0.852378	2.21656	1.38668	2.78989	1.50079	1.66031	4.09243
Desmospora	0.0972729	0.168593	-0.00579374	0.810361	0.576798	1.16392	-0.267959	-0.280156	0.166963	0.925654	0.754781	0.776556	-0.747506	1.08036	1.07367	2.79372	1.18364	0.472044	0.136771	-0.0168998	0.203863	0.798773	0.481273	0.133598	0.263955	0.725865	0.514268	-0.00215407	1.27119	1.33713	0.283695	0.732953	1.62854	0.203055	1.10061	0.270572	0.681284	0.951846	1.7832	0.508203	0.660326	0.228554	-0.0512822	0.0295669	0.583177	0.443642	0.135172	0.756651	0.968933
Desulfarculus	4.82365	3.31001	3.28281	3.93297	3.69941	4.06515	2.85465	2.86126	3.28957	4.04826	3.78916	3.81093	2.72722	4.11473	4.10805	3.67113	4.21802	3.83197	3.23253	3.08235	3.34528	3.89803	3.38251	4.85998	3.62388	3.84847	3.7136	3.28644	4.17243	5.82333	3.42511	3.85556	4.52977	4.92944	3.24342	3.55917	3.80389	5.63606	4.88246	3.63081	3.81951	3.36997	3.09014	3.19068	3.76465	3.5429	3.49509	3.89807	4.25753
Desulfatibacillum	4.69202	7.29453	5.39935	4.54356	5.76519	5.15698	6.78251	4.44889	5.21275	4.65885	4.45409	4.56607	5.55327	4.95476	4.46264	3.51237	5.28631	4.84175	5.02915	6.13891	5.27395	4.54315	5.19257	5.56062	4.82007	4.93113	5.42931	5.56345	4.95392	5.23398	4.87844	6.33213	5.05972	5.54878	5.15016	5.21274	4.95214	4.69622	5.13165	4.90191	5.72258	5.34839	7.32034	7.34148	5.56583	5.65269	5.47978	4.51741	6.25624
Desulfatiglans	1.89858	1.9699	1.81183	2.55239	2.31882	2.99831	1.47407	1.52115	1.90899	2.66768	2.43206	2.45383	1.85366	2.75763	2.75095	2.28679	2.86092	2.21204	1.87677	1.7972	2.00517	2.61287	2.31567	1.93491	2.00395	2.46789	2.32926	1.81547	3.10559	3.17152	2.08501	2.47498	3.46293	2.00437	1.65114	2.0882	2.42331	2.76595	3.5973	2.25023	2.45316	2.02986	1.75003	1.81199	2.34002	2.25774	1.87517	2.55796	2.78656
Desulfatirhabdium	-0.27672	-0.2054	-0.442278	0.336458	0.102895	0.783502	-0.741862	-0.654149	-0.30694	0.451751	0.286197	0.307973	-0.315105	0.611774	0.605088	-0.056509	0.715057	0.0196841	-0.315589	-0.457278	-0.17013	0.358396	0.100859	-0.240395	-0.188405	0.251962	1.57092	-0.438639	0.890779	0.956716	-0.0902982	0.25905	1.24812	-0.170938	-0.549604	-0.165913	0.207381	0.511468	1.34282	0.0342997	0.173542	-0.14544	-0.425275	-0.376721	0.1717	0.00326437	-0.317188	0.382658	0.532448
Desulfatitalea	1.3044	1.37572	1.28887	2.04648	1.81292	2.43931	0.968164	0.926973	1.40308	2.16178	1.89714	1.91891	1.11848	2.22271	2.21603	1.69987	2.326	1.68908	1.35381	1.2641	1.41099	2.07977	1.75666	1.34073	1.48099	1.96199	1.74234	1.29251	2.54658	2.61252	1.49082	1.96908	2.90393	1.41018	1.1239	1.56524	1.91741	2.23285	3.0642	1.74432	1.87835	1.43568	1.15585	1.33133	1.78451	1.72464	1.35221	1.96378	2.2636
Desulfitibacter	2.308	2.37932	2.16478	4.53974	2.72121	3.35466	1.87645	1.93058	2.31138	3.07007	2.87119	2.89296	2.25079	3.19676	3.19008	4.22291	3.30004	3.90737	2.38337	2.20338	2.41459	3.01905	4.25698	2.34433	2.11432	2.87028	2.68042	2.16842	3.46194	3.52788	2.49443	2.87737	3.81928	2.41379	2.16016	2.44114	2.8257	3.17212	4.00348	4.23758	2.77185	2.43928	3.74441	2.16735	2.65939	2.66392	1.98553	2.96738	3.1395
Desulfobacca	0.76737	0.83869	0.875395	1.45358	1.22002	1.83753	0.375259	2.71187	0.81018	1.56887	1.35482	1.37659	0.792169	1.68039	1.67371	1.19033	1.78368	1.27561	-0.0143203	0.616666	0.87396	1.43234	3.47682	0.803695	1.06752	1.36908	1.2328	0.879035	4.26674	2.01075	0.953792	1.37617	2.30215	0.873152	0.678623	1.15176	1.3245	1.58541	2.41677	1.15142	1.36927	2.48361	0.618815	0.776191	1.46465	1.07721	0.938734	1.42675	1.85012
Desulfobacter	1.77272	1.84404	1.86027	2.42078	3.77218	4.40915	3.66439	1.39529	1.77738	2.53607	3.92568	2.36249	1.42562	4.98822	2.65961	5.51398	2.76958	2.64333	1.77974	1.55558	1.87931	2.37126	2.14154	1.80905	2.43524	2.33628	2.09702	3.44887	2.93146	2.9974	1.95914	2.34337	3.28881	1.8785	3.26235	2.13664	3.87667	2.52433	4.94065	2.11862	2.42293	1.904	1.62417	3.27848	3.5076	2.01613	2.30646	2.4321	2.835
Desulfobacula	0.878096	0.949417	0.751659	1.50111	1.26755	1.93922	0.422792	0.500667	0.857713	1.6164	1.38881	1.41059	0.364686	1.71439	1.7077	1.17442	1.81767	1.15187	0.816597	0.676814	0.984686	1.49249	1.25658	0.914422	0.943781	1.41662	1.21689	0.755299	2.0465	2.11244	1.06452	1.4237	2.40384	0.983878	0.582061	1.02802	1.37203	1.64556	2.47692	1.19895	1.36324	1.00938	0.729541	0.830715	1.40265	1.13736	0.814998	1.53747	1.72639
Desulfobulbus	0.863525	3.7422	3.14435	1.4715	1.23793	3.31337	0.393178	2.07106	0.828099	1.58679	3.10105	1.53786	2.15899	1.84166	1.83498	1.05639	1.94494	1.62816	0.296674	2.22967	2.55508	1.46038	1.04576	0.89985	1.42007	1.387	1.09886	0.826061	1.83568	1.90162	1.04995	2.97905	3.77798	0.969307	3.85811	2.68375	1.34242	3.19841	2.44481	1.16934	1.27057	2.57977	3.0369	0.763334	2.50072	1.10525	1.29129	3.10786	3.38211
Desulfocapsa	1.45635	1.52767	1.35108	2.1074	1.87384	2.4694	1.02908	1.07892	1.464	2.22269	2.05007	2.07184	1.34514	2.37565	2.36896	1.90294	2.47893	1.80833	1.47306	1.31027	1.56294	2.12595	1.78676	1.49267	1.60024	2.02291	1.94541	1.35472	2.57668	2.64261	1.64277	2.02999	2.93402	1.56213	0.848089	1.62744	1.97832	2.27902	3.11038	1.80524	1.97274	1.58763	1.30779	1.41113	1.85936	1.77082	1.47146	2.11572	2.32581
Desulfocarbo	3.19808	3.2694	3.14091	5.21789	3.39937	3.61056	2.55461	4.40561	2.98953	3.74822	3.50167	3.52345	3.15137	3.82725	3.82056	2.73757	3.93053	3.79299	3.45772	2.76928	3.30467	5.16991	7.01538	3.2344	3.58491	3.54843	2.78004	3.14455	5.3028	5.36874	3.3845	3.55552	4.07518	3.30386	5.72336	3.41728	3.50385	5.32299	4.56938	3.33077	3.63532	3.32936	3.04952	2.54181	3.84465	3.22982	3.45612	3.85745	4.11564
Desulfococcus	15.7685	12.0987	15.7436	15.5205	17.2864	17.1801	14.4999	15.5506	16.692	20.2774	19.2551	15.8538	20.5382	15.9905	13.0317	16.7488	16.8696	15.2709	16.2321	16.0766	15.1904	15.3612	13.6064	13.1248	14.5702	16.3639	15.6458	16.67	14.0684	14.9863	16.5938	16.6299	13.4033	17.3917	14.7978	15.237	17.0747	17.6978	16.2463	16.89	12.7336	17.191	13.1012	14.6618	16.5721	15.0381	17.6874	12.554	8.44301
Desulfocurvus	0.511555	0.582876	0.519321	1.24297	1.00941	1.28986	0.164653	0.134126	0.599574	1.35827	1.20849	1.23027	0.6468	3.11903	1.52738	0.884894	1.63735	0.997159	0.661886	0.408746	0.618145	2.80938	0.607212	0.547881	0.78907	1.15848	0.927365	0.522961	1.39713	1.46307	0.697977	1.16556	1.75448	0.617337	0.423499	0.795687	1.1139	1.37749	2.20885	0.940814	1.08912	0.642836	1.94796	0.408857	1.05867	0.869288	0.660287	1.17093	1.49405
Desulfohalobium	1.9688	2.04012	1.9033	2.53751	2.30395	2.95928	1.45919	1.59137	1.89412	2.65281	2.44863	2.47041	1.76069	2.77421	2.76753	2.35515	2.87749	2.30351	1.70408	1.87669	2.07539	2.69236	2.27664	2.00512	2.09542	2.45302	2.39762	1.90694	3.06656	3.1325	2.15522	2.46011	3.4239	2.07458	1.72691	2.17967	2.40844	2.84543	3.67679	2.23536	2.42895	2.10008	1.82024	3.45593	2.33556	2.33723	1.96664	2.62817	2.87803
Desulfomicrobium	2.36591	2.43723	2.17865	2.92797	4.27937	3.24936	1.84965	1.98848	2.28457	3.04326	4.4925	2.92931	2.25982	3.23311	3.22642	4.21588	3.33639	2.72781	2.39254	2.162	2.4725	2.97767	2.56672	2.40224	2.51972	2.84347	2.67338	2.18229	3.35664	3.42258	2.55233	2.85056	3.71398	2.47169	1.75415	2.45502	2.79889	3.13074	3.9621	2.62581	2.89206	2.49719	2.21736	2.11744	2.74481	2.62254	2.39094	3.02529	3.15338
Desulfomonile	2.19408	2.2654	2.13039	2.80669	2.57313	3.13757	1.72837	1.81665	2.16329	2.92198	2.73816	2.75994	1.91076	3.06374	3.05705	4.74563	3.16702	2.59235	2.25708	2.02812	2.30067	2.8438	2.45493	2.2304	2.38426	2.7222	2.46617	2.13403	3.24485	3.31079	2.3805	2.72928	3.60219	2.29986	5.0888	2.40676	2.67762	2.99687	3.82822	2.50453	2.7767	2.32536	2.04552	2.02898	2.68824	2.48866	2.25548	2.85345	3.10512
Desulfonatronospira	1.69156	1.76288	1.61648	2.36536	2.1318	2.81162	1.28704	1.31413	1.72196	2.48065	2.42743	2.44921	1.49012	2.75301	2.74632	2.09903	2.85629	2.01669	1.68141	1.62906	1.79815	2.44474	2.12897	1.72788	1.8086	2.28086	2.1415	1.62012	2.91889	2.98483	1.87798	2.28795	3.27624	1.79734	1.45936	1.89284	2.23628	2.59781	3.42917	2.0632	2.20717	1.82284	1.543	1.66471	2.09517	2.08961	1.67981	2.35094	2.5912
Desulfonatronovibrio	2.5256	2.59692	2.45971	3.20095	2.96739	3.61813	3.7076	3.73313	2.55755	3.31625	3.12895	3.15073	2.30567	3.45453	3.44784	2.76377	3.55781	3.04374	2.4443	2.34625	2.63219	5.48385	2.93549	2.56193	2.83565	3.11646	2.80624	2.46335	3.72541	3.79134	2.71202	3.12354	4.08275	2.63138	2.07911	2.73608	3.07188	3.315	4.14635	2.89879	3.08805	2.65688	2.37704	2.47296	2.97872	2.80679	2.70687	4.76994	3.43444
Desulfonatronum	1.53647	1.60779	1.32977	0.639237	1.99064	0.939356	1.14588	1.89601	-0.00416159	2.33949	0.717447	2.32419	-0.198897	1.04302	2.6213	2.24418	1.14631	0.41927	2.56479	2.10803	1.64306	0.601776	0.256713	-0.0121647	1.79614	3.3621	1.54968	2.55581	1.04663	1.11257	0.137932	0.561829	1.40398	1.64225	1.42313	1.60614	0.51016	0.754848	1.5862	0.337079	1.84059	1.66775	-0.197045	-0.0710787	0.599051	0.246645	0.0823981	2.93282	0.719539
Desulforegula	1.53746	1.60878	1.49727	2.21311	1.97955	2.59376	1.13479	2.745	1.56971	2.3284	2.08904	2.11081	1.0445	2.41461	2.40793	1.98833	2.5179	1.93865	1.60338	1.38627	1.64405	2.20194	1.91111	1.57379	1.73056	2.12861	3.61577	1.50091	2.70103	2.76697	1.72389	2.1357	3.05838	1.64325	1.35907	1.77364	2.08403	2.35501	3.18637	1.91095	2.05189	1.66875	2.97387	1.48506	1.97576	1.84681	1.60178	2.19684	2.472
Desulfosarcina	0.871399	1.42815	0.0649819	1.75256	-0.0659631	-0.914612	2.6336	2.07893	1.63968	2.15736	1.4327	1.45447	2.0138	0.535882	1.75159	0.161325	2.75464	1.99492	1.63524	3.03591	1.82599	1.12912	1.2101	-1.4142	0.20187	1.3055	0.203797	0.805587	1.51459	2.06596	0.320856	0.827158	3.4569	1.82518	2.72878	1.07831	-1.54644	1.76762	-0.208383	1.4504	1.16768	1.48811	2.10136	2.38715	2.43588	0.773985	2.73605	1.53078	2.62467
Desulfospira	1.76776	1.83908	1.66513	2.3992	2.16564	2.72732	1.32088	1.39033	1.7558	2.5145	2.27524	2.29702	1.60108	2.60082	2.59413	2.1188	2.7041	2.04476	1.70948	1.62333	1.87435	2.439	2.04467	1.80408	1.83667	2.31471	2.16127	1.66877	2.83459	2.90053	1.95418	2.32179	3.19194	1.87354	1.47481	1.9415	2.27013	2.59207	3.42343	2.09704	2.27618	1.89904	1.6192	1.68917	2.22929	2.08387	1.70789	2.42714	2.63986
Desulfotalea	4.5155	6.90875	4.74791	5.57947	4.60894	3.86101	6.93411	4.87504	5.78407	4.9578	6.08171	3.29613	2.86695	3.59993	3.59325	3.62202	3.70322	5.58838	6.44183	2.3962	3.03713	5.5338	3.17837	5.77422	5.38029	3.17305	5.98642	4.75155	3.96829	4.03423	5.92431	3.18013	4.32563	3.03632	3.75154	5.02427	5.45039	3.36495	5.78127	4.54035	6.41068	3.06182	5.58934	5.29934	3.3526	5.17867	5.25151	5.91184	5.72264
Desulfotomaculum	3.20505	3.27637	3.19328	2.174	2.85797	2.80932	3.21115	2.0045	3.00453	2.5788	2.60696	3.17623	2.84992	3.75566	3.74898	2.29367	1.65731	1.33077	2.1503	4.2809	2.69497	3.656	3.04422	3.11013	3.19307	2.82647	2.95281	2.13279	3.44712	2.13454	2.03784	3.31898	2.42595	3.17959	3.3299	2.64652	2.57544	3.32364	3.05546	2.40235	3.26672	3.20509	2.92525	3.18284	3.24588	2.60899	2.91989	2.51079	3.89237
Desulfovermiculus	6.12477	6.1961	4.31066	4.99418	4.76062	4.9806	6.23779	4.16238	5.93575	5.10948	5.00087	6.6076	3.96057	5.32644	6.90472	4.45632	5.42973	5.446	5.91246	5.92062	6.23136	5.15134	4.29796	6.1611	6.82287	6.49465	6.08375	6.63623	5.08788	7.47574	7.89616	4.91678	5.44522	4.64559	6.63945	4.58703	6.45007	5.30441	7.72073	6.27699	6.54272	4.67109	4.39126	5.86185	4.87455	7.11813	5.10913	6.78415	6.87035
Desulfovibrio	15.1984	11.661	16.075	14.8892	15.7521	15.4629	13.7878	14.9719	15.2199	19.5705	17.7574	15.5727	18.7713	15.7596	14.1751	15.3081	15.6718	15.2378	15.6962	14.2447	14.5332	14.8973	14.4367	13.552	14.4739	14.9354	15.2924	15.8379	14.3049	14.7747	16.4735	15.0719	13.7064	16.1465	14.1727	15.1603	16.3374	17.0244	14.8101	16.967	13.3863	16.7135	13.3808	14.0988	15.6613	13.6182	17.4923	13.0375	12.4749
Desulfurella	1.27452	1.34584	1.12832	1.85034	1.61678	2.35259	0.772025	0.897087	1.20695	1.96564	1.74298	1.76475	1.2	2.06856	2.06187	1.59979	2.17184	1.57927	1.244	1.05567	1.38111	1.87134	3.25491	1.31084	1.37118	1.76585	1.64226	1.13196	2.45987	2.52581	1.46094	1.77294	2.81721	1.3803	1.00611	1.40469	1.72127	2.02442	2.85577	1.54819	1.73658	1.4058	1.12596	1.15502	1.66722	1.51621	1.2424	1.93389	2.10305
Desulfurispirillum	2.25165	2.32297	2.24771	2.92647	2.69291	3.29219	1.84815	1.87422	2.28307	3.04176	2.82011	2.84189	2.11259	3.14569	3.139	2.73074	3.24897	2.62733	2.29206	2.13795	2.35824	2.95363	2.60955	2.28798	2.41924	2.84197	2.77321	2.25135	3.39947	3.46541	2.43807	2.84906	3.75681	2.35743	2.06951	2.52407	2.79739	3.1067	3.93806	2.62431	2.77945	2.38293	2.1031	2.23075	2.72234	2.5985	2.29046	2.91103	3.22243
Desulfurispora	3.54122	5.93447	5.16652	4.09436	5.44576	4.45856	5.33797	3.16379	3.45096	4.20965	3.98381	4.00559	3.36215	4.30939	4.3027	4.00077	4.41267	4.0641	3.34184	3.34582	3.64781	4.16149	3.77591	3.57754	3.85601	4.00986	4.04324	3.5852	4.56583	4.63177	3.72764	4.01695	4.92318	3.647	4.69964	3.85792	3.96528	4.31456	5.14592	3.7922	4.0307	3.6725	3.39266	4.80148	3.88578	5.39132	3.72723	4.20059	4.55628
Desulfurivibrio	1.78581	1.85713	1.65995	2.44399	2.21043	5.05533	1.36567	1.40838	1.80059	4.14425	2.28824	2.31002	1.76321	2.61382	2.60713	2.09535	2.7171	1.68451	1.74547	1.63035	1.8924	2.44602	2.05076	1.82213	3.06138	2.35949	2.13782	1.66359	2.84068	2.90662	1.97223	2.36658	3.19802	1.89159	1.52423	1.93632	2.31491	2.5991	3.43045	2.14183	2.28082	1.91709	1.63725	1.74065	2.27861	2.09089	1.34763	2.44518	2.63468
Desulfurobacterium	1.86791	1.93923	1.78177	2.51291	2.27935	2.99019	1.43459	1.49048	1.86951	2.6282	2.59271	2.61449	3.30914	2.91829	2.9116	2.13084	3.02157	2.18198	1.8467	1.72918	1.9745	2.54485	2.30755	1.90424	1.97389	2.42841	2.17331	1.78541	3.09747	3.16341	2.05433	2.4355	3.45481	1.97369	1.22529	2.05813	2.38383	2.69793	3.52928	2.21075	2.3973	1.99919	1.71936	1.83977	2.3623	2.18972	1.8451	2.52729	2.75649
Desulfuromonas	0.313465	0.384785	1.87139	2.40257	0.584048	1.02605	1.32425	-0.0639643	0.174213	0.932904	0.754316	0.776092	0.836936	1.07989	1.07321	0.345062	1.18318	0.480516	0.0131629	-0.206261	0.420054	0.609413	0.343407	0.34979	0.272427	0.733115	1.9725	0.290068	1.13333	1.19927	2.08485	0.740203	1.49067	0.419247	-0.107859	2.14776	0.688535	0.762485	1.59384	0.515453	0.776532	0.444745	0.16491	-0.0317455	2.91595	0.254281	1.72861	0.972843	1.26116
Dethiobacter	1.34477	1.41609	1.05176	1.78689	1.55332	2.26868	0.708568	2.5523	1.14349	1.90218	1.66621	1.68799	0.223786	1.99179	1.98511	3.69714	2.09507	1.56446	0.761295	0.997832	1.45136	1.81351	1.58603	1.38109	1.35637	1.70239	1.41768	1.0554	2.37595	2.44189	1.53119	1.70948	2.7333	1.45055	3.10182	1.32812	1.65781	1.96658	2.79793	1.48473	1.7363	1.47605	1.19621	0.951121	1.67215	1.45837	1.22759	2.00415	2.02649
Dethiosulfatarculus	3.56296	3.63428	3.43883	4.13686	3.9033	4.46104	3.05854	3.18553	3.49346	4.25216	4.21694	4.23872	5.62968	4.54252	4.53583	3.95053	4.6458	4.02286	3.68759	3.37211	3.66955	4.18779	5.36336	3.59928	3.81477	4.05237	3.993	3.44247	4.56831	4.63425	3.74938	4.05946	4.92566	3.66874	3.45091	3.7152	4.00779	4.34086	5.17222	3.83471	4.08424	3.69424	3.4144	3.34911	3.9559	3.83266	3.68599	4.22233	4.41356
Dethiosulfovibrio	2.09616	3.75244	2.00714	2.75108	2.51752	3.16113	1.67276	1.71873	2.10769	2.86638	2.64566	2.66744	1.89578	2.97124	2.96455	2.52497	3.07452	2.42794	2.09266	1.9948	2.20274	2.81048	2.47848	2.13248	2.21985	2.66659	2.56744	2.01078	3.2684	3.33434	2.28258	2.67368	3.62575	2.20194	3.59919	2.28351	2.62201	2.96355	3.79491	2.44893	2.6038	2.22744	1.9476	1.97823	2.54075	2.45535	2.09107	2.75553	2.98187
Dialister	0.0151077	0.0864279	-0.154444	0.629619	0.396056	1.03606	-0.4487	-0.362321	-0.013779	0.744913	0.20613	0.227906	-1.26573	0.531707	0.525021	0.100591	0.634989	-0.668368	1.99328	-0.636506	0.121697	0.179167	0.353412	0.0514331	3.37147	0.545123	0.143062	-0.150805	1.14333	1.20927	0.20153	2.13717	1.50067	0.12089	3.06308	0.121922	0.500543	0.33224	1.1636	0.327461	0.382078	0.146388	-0.133447	-0.265317	0.208843	1.409	-1.00524	0.674485	0.820283
Diaphorobacter	-0.886604	-0.815284	-1.20631	-0.363812	1.72455	-0.376669	0.879797	-1.26403	-1.00721	1.33644	-0.537519	-0.515743	-0.432074	-0.211942	1.36633	-0.519165	-0.108659	-0.793821	1.79085	-1.17627	-0.780014	-0.360598	0.52565	-0.850279	1.32002	-0.448308	-0.476694	1.11926	-0.269393	-0.203455	-0.700182	-0.44122	0.0879502	-0.780822	-1.18969	-0.929946	-0.492888	-0.207525	0.623831	-0.66597	-0.566375	-0.755324	-1.03516	-1.07593	-0.263408	-0.715729	-1.13069	-0.227226	1.35338
Dichelobacter	2.62865	2.69997	2.5562	3.30095	3.06739	3.67259	2.22263	3.83618	2.65755	3.41624	3.35861	3.38039	3.00371	3.68419	3.6775	2.82718	3.78747	2.977	2.64172	2.45535	2.73524	3.27103	2.98995	2.66497	2.76891	3.21645	2.86965	2.55984	3.77987	3.84581	2.81507	3.22354	4.13721	2.73443	2.41108	2.83257	3.17187	3.4241	4.25546	2.99879	3.1232	2.75993	2.48009	2.4683	3.00856	2.9159	2.64012	3.28802	3.53093
Dicipivirus	2.49116	5.09854	3.91191	3.29231	3.50621	2.39155	2.66145	2.96173	2.88992	2.2701	1.33825	2.58242	3.59461	3.24879	2.39411	1.70383	3.35207	4.06635	2.59821	3.7319	3.08318	2.96261	1.70891	3.37549	3.85827	2.55574	3.12481	2.53704	2.49883	3.78716	0.355657	3.2149	2.85617	3.44494	3.43114	3.29519	2.02573	3.11569	3.46162	1.11568	1.86874	0.300516	4.54424	2.58038	2.03294	3.70702	0.922127	3.15054	3.50812
Dickeya	12.4699	13.5523	13.6333	12.8668	12.7959	12.6338	13.2897	12.3117	14.6584	12.7986	12.7915	12.6958	13.1984	12.8524	13.0612	13.7134	12.1795	14.5031	12.8928	13.455	14.2843	13.0892	13.4812	13.7723	11.766	12.4975	12.9674	13.1704	12.8521	13.0796	15.1457	12.7604	13.3518	13.0182	12.9845	13.382	12.7087	12.9126	12.4259	15.0997	12.3769	12.8204	13.6358	13.4807	12.7729	13.4978	13.9455	12.2634	13.5048
Dictyoglomus	1.3506	3.00688	2.83587	1.97028	1.73672	2.41296	0.891965	0.973171	1.32689	2.08558	1.98765	2.00943	2.6394	2.31323	2.30654	3.95799	2.41651	1.69228	2.67781	1.16483	1.45719	3.56547	1.73032	1.38693	1.48419	1.88579	1.67853	1.25454	2.52024	2.58618	1.53702	1.89288	2.87758	1.45638	1.13183	1.52727	1.84121	2.13358	2.96493	1.66813	1.78589	1.48188	1.20205	1.18136	1.58355	1.62537	1.35541	2.00998	2.22563
Dielma	2.0724	2.14372	1.94281	2.71187	2.47831	3.06518	1.63355	1.69497	2.06847	2.82716	2.61912	2.6409	2.00151	2.9447	2.93801	2.47192	3.04798	2.32243	1.98716	1.93722	2.17899	2.75289	2.38254	2.10873	2.11435	2.62738	2.51439	1.94645	3.17246	3.23839	2.25882	2.63446	3.5298	2.17818	1.75943	2.21917	2.58279	2.90596	3.73732	2.40971	2.57829	2.20368	1.92385	1.76392	2.54318	2.39776	1.98556	2.73178	2.91753
Dinoroseobacter	1.67973	1.75105	1.64546	2.39001	2.15644	2.51876	1.31169	1.3023	1.74661	2.5053	2.30764	2.32941	1.48427	2.63322	2.62653	2.18654	2.7365	2.06626	4.07045	1.55073	1.78632	2.36641	1.83612	1.71605	1.85817	2.30551	2.22901	3.23406	2.62604	2.69198	1.86615	2.3126	2.98338	1.78551	1.49922	1.92183	2.26093	2.51948	3.35084	2.08785	2.28704	1.81101	1.53117	1.66813	2.12047	2.01128	1.72938	2.3391	2.62019
Diplosphaera	10.5623	5.30055	7.50166	5.93783	7.28923	8.78499	6.10344	9.62863	6.0007	8.72406	8.19352	7.82387	9.74089	5.32032	5.31363	9.9909	5.4236	7.66414	7.03475	4.66083	4.5653	6.41992	7.78367	4.10801	6.47085	6.73469	6.26078	8.56455	8.12022	7.59005	7.0334	6.47048	6.70312	8.6619	6.33579	5.92115	6.41881	8.19592	5.56784	6.14263	5.18332	10.3989	4.12958	4.49816	6.92267	5.50839	7.0672	5.88861	3.93501
Dokdonella	2.11283	2.18415	2.17721	2.78141	2.54784	2.6879	1.70309	1.7354	2.13801	2.8967	2.85711	2.87888	2.17229	3.18269	3.176	2.4355	3.28597	2.75797	3.7435	1.94955	2.21942	2.76522	2.00526	2.14915	2.54988	2.69691	2.47797	2.18085	2.79518	2.86112	2.29925	2.704	3.15252	2.21861	1.58762	4.03854	2.65233	4.50325	3.74965	2.47925	2.71057	2.24411	1.96427	1.82002	3.94756	2.41009	2.4211	2.77221	3.15194
Dolichospermum	0.761781	0.833101	0.534976	1.33367	1.1001	1.74457	0.255347	0.384352	0.690268	1.44896	1.13758	1.15935	0.305812	1.46316	1.45647	0.93509	1.56644	0.955771	0.620498	0.473815	0.868371	1.28949	1.06192	0.798106	0.747682	1.24917	0.977561	0.538616	1.85184	1.91778	0.948203	1.25626	2.20919	0.867563	0.389569	2.3963	1.20459	1.44256	2.27392	1.03151	1.16035	0.893062	0.613226	0.620115	1.06298	0.934357	0.618899	1.42116	1.5097
Dolosigranulum	2.53935	4.9326	2.52613	2.85715	2.62359	3.1254	3.3638	3.74688	2.21376	2.97245	2.9505	4.55724	2.60708	3.27608	3.26939	2.6727	3.37936	2.73407	5.31874	3.51693	2.64594	2.74764	2.44276	2.57568	2.52598	5.09459	2.71517	2.52977	3.23268	3.29862	2.72577	2.77975	3.59002	2.64513	3.51696	2.8025	2.72808	2.90071	3.73207	2.555	5.23027	2.67063	2.3908	3.58991	3.06452	3.97747	4.71913	4.78369	3.50086
Domibacillus	-0.00210509	0.0692151	1.68381	0.503711	0.270148	0.868181	1.01035	-0.379534	3.31974	0.619004	1.83848	0.275289	2.59467	0.579091	2.15737	0.124841	0.682373	1.24668	1.43973	-0.248138	0.104485	2.1525	1.7705	0.0342204	1.03859	0.419215	1.75227	1.68745	2.56042	2.62636	0.184317	0.426303	1.3328	2.4256	0.105372	3.18257	0.374634	2.30557	1.55196	1.78652	1.83843	0.129176	2.17127	-0.141781	0.192059	1.79737	0.909806	0.657273	1.07358
Dongia	2.67538	1.16174	0.991961	1.70922	1.47566	1.64003	0.630903	0.712991	1.06582	1.82452	1.55229	1.57407	0.655405	1.87787	1.87118	3.0873	1.98115	1.53482	0.935384	2.44659	1.19701	1.6773	0.957392	1.12675	1.32673	1.62473	1.54481	0.9956	1.74731	1.81325	1.27684	1.63181	2.10465	2.78116	0.958571	1.26833	1.58015	1.83038	2.66173	1.40706	1.56153	1.2217	0.941865	0.888414	1.56075	1.32217	1.19795	1.7498	1.96669
Dorea	3.75312	2.23948	3.49145	2.74858	2.51502	3.45188	1.67026	1.79073	2.10518	2.86387	2.51356	2.53534	7.66242	2.83914	2.83245	6.59128	2.94242	2.6643	4.94772	1.59532	2.27475	3.99596	2.76924	2.20448	2.45621	2.66408	2.11019	1.91012	3.55916	3.62509	3.93954	2.67117	3.9165	4.59587	3.22234	3.76781	2.6195	2.56407	3.39543	2.44642	2.64855	2.29944	2.0196	0.939352	2.28382	2.05587	2.32742	2.82754	2.88121
Draconibacterium	1.69885	1.77017	1.44206	2.37622	3.72762	2.72509	1.2979	1.32142	1.73282	2.49151	2.3399	2.36168	1.79391	2.66548	2.6588	2.00785	2.76876	4.00147	1.92475	1.56853	1.80544	2.3842	2.04244	4.0571	1.47145	4.61365	2.05032	1.4457	2.83236	2.8983	1.88527	2.29881	3.18971	1.80463	2.89033	1.71842	2.24714	2.53727	3.36863	2.07406	2.23634	1.83013	1.5503	1.57763	2.22851	2.02907	1.34267	2.35823	2.41679
Dyella	1.65553	3.65285	-0.234927	1.6344	2.62323	1.42161	1.29305	1.2781	-0.593961	0.16473	1.61351	0.050326	2.79181	3.16148	1.9324	2.57545	3.62733	-0.272692	-0.274124	2.88188	-0.55981	1.37562	0.738966	-0.630074	1.10418	-0.0350593	-0.189432	-0.231288	-0.0560763	0.00986145	1.10499	4.61589	1.88623	3.52685	0.479471	0.0414387	1.50532	2.75109	0.775091	-0.252721	1.4878	2.27224	0.770008	2.95617	2.97004	1.02049	2.56036	2.31491	0.7398
Dyopipapillomavirus	2.05603	2.12735	1.97298	2.75186	2.51829	3.11949	1.67354	1.6786	2.10846	2.86715	2.64957	2.67135	2.01599	2.97515	2.96846	2.47885	3.07843	2.35261	2.01734	1.98037	2.16262	2.79605	2.43684	2.09236	2.14452	2.66736	2.52133	1.97662	3.22676	3.2927	2.24245	2.67445	3.58411	2.16181	1.79532	2.24935	2.62278	2.94912	3.78047	2.4497	2.6127	2.18731	1.90748	2.07544	2.50975	2.44091	2.01574	2.71541	2.94771
Echinicola	2.96841	3.03973	2.99263	3.65299	3.41943	4.05694	2.57467	2.59098	3.00959	3.76828	3.64593	3.66771	5.60941	3.97151	3.96482	3.50573	5.65975	3.11866	3.17963	2.81249	3.075	3.62816	3.3743	3.00473	4.49554	3.5685	3.5482	2.99627	4.16422	4.23015	3.15483	3.57558	4.52156	3.07419	2.5452	3.269	3.52391	3.78123	4.61259	3.35083	3.56119	3.09969	5.98978	2.99707	3.50918	3.27303	2.78179	3.62778	3.96736
Ectothiorhodospira	3.99399	5.65027	4.00692	4.48743	4.25386	4.53968	4.99407	5.93849	3.84403	4.60272	6.72141	4.42125	4.77458	4.72506	4.71837	4.4382	4.82834	6.22071	6.24466	3.65002	6.42251	6.05065	5.442	4.03031	4.42766	5.98789	4.48067	4.01056	4.64696	4.71289	6.50234	5.99498	5.0043	4.09977	6.22847	4.28329	5.94331	6.20372	5.45012	4.18527	4.45908	4.12527	5.4304	5.14528	5.97459	4.11056	4.29887	6.23833	6.56661
Effusibacillus	1.75807	1.82939	1.67169	2.48172	2.24816	2.73141	1.4034	1.38064	1.83832	2.59701	2.27128	2.29305	0.69741	2.59686	2.59017	2.29196	2.70014	2.11307	1.77779	1.6605	1.86466	2.47618	2.04877	1.79439	1.90498	2.39722	2.33443	1.67533	2.83869	2.90462	1.94449	2.40431	3.19603	1.86385	2.74064	1.94805	2.35264	2.62925	3.46061	2.17956	2.29631	3.47431	1.60951	1.76265	2.27669	2.12105	1.7762	2.41744	2.64642
Eggerthella	2.69834	2.76966	2.53298	3.16531	2.93174	3.67993	2.08699	2.32092	2.52191	3.2806	4.69823	3.13504	2.26415	3.43885	3.43216	2.77761	3.54213	2.99023	2.65496	2.30125	2.80493	3.11692	2.99729	2.73467	2.78214	3.08081	2.82008	2.53662	3.78721	3.85315	2.88477	3.0879	4.14455	2.80413	2.39919	2.80934	3.03623	3.26999	4.10135	2.86315	3.06623	2.82963	2.54979	1.71932	3.36709	4.34675	2.65336	3.35772	3.5077
Eggerthia	2.87314	1.3595	1.19521	1.93501	1.70144	2.33636	0.856688	0.910746	1.29161	2.0503	1.90977	1.93155	1.28335	2.23535	2.22866	1.51651	2.33863	1.19918	1.26014	0.879352	1.39477	1.69502	1.65371	1.3245	2.57605	1.85051	1.55898	1.19884	2.44363	2.50957	1.4746	1.8576	2.80098	1.39396	3.11621	1.47157	1.80593	1.8481	2.67945	1.63285	1.70867	1.41946	1.13962	1.13416	1.76242	1.33989	0.862303	1.94755	2.16993
Ehrlichia	6.72379	7.65847	6.56589	6.71903	7.18446	6.55275	7.37955	5.64375	6.348	6.3489	6.72276	6.84763	5.95709	7.08353	6.72417	5.56996	6.83414	6.90821	6.50699	7.54617	6.28823	6.31122	7.43142	7.07157	6.52817	6.90691	6.59382	6.52445	7.64233	6.72597	7.04297	7.61324	7.44118	6.43181	6.58339	7.04871	6.51299	6.68247	6.32479	6.3789	6.93275	6.92297	7.31913	7.90364	6.99546	7.16155	6.32442	6.93886	7.49553
Eikenella	1.93203	2.00335	1.92934	2.67035	2.43679	2.62319	1.59203	1.55461	3.61192	2.78565	2.63536	2.65713	1.88007	2.96093	5.27618	2.44227	3.06422	2.55613	2.22085	1.55726	2.03862	2.37293	3.52551	1.96836	2.34804	2.58586	2.48474	1.93298	2.73047	2.79641	2.11846	2.59294	3.08781	2.03782	1.92598	2.20571	2.54128	2.526	3.35736	2.36819	2.52262	2.06332	1.78348	5.11144	2.68545	2.0178	2.21926	2.59141	2.90407
Elioraea	-0.239609	1.41667	-0.43124	0.277312	0.0437488	0.26944	-0.801007	-0.617038	-0.366086	0.392605	0.414168	0.435944	1.21076	0.739746	0.73306	1.61893	0.843028	0.265274	-0.777987	1.10438	-0.133019	1.92005	-0.413204	-0.203284	0.0571854	0.192816	0.0764395	1.15736	0.376716	0.442654	-0.053187	0.199904	0.734059	-0.133827	-0.318317	-0.154875	0.148235	0.48816	2.90448	-0.0248461	1.68245	-0.108328	1.1968	-0.562325	0.122723	-0.020044	-0.0715975	0.419769	0.543486
Elizabethkingia	8.97824	9.0187	9.06504	8.75425	8.98808	8.72963	9.20982	8.93943	9.01355	9.18392	8.70075	8.72253	9.56851	8.95762	8.7766	7.70605	9.0132	8.60923	8.82147	9.48916	9.22995	9.25388	9.56976	9.32884	9.02186	8.87954	8.66165	8.93199	9.13304	8.86585	8.98612	9.03102	9.33342	9.18711	8.94891	9.18668	9.21431	8.68873	8.86357	9.43315	8.88262	8.53596	9.26179	9.51573	8.92405	9.46791	8.52762	9.01789	9.07996
Elusimicrobium	1.89426	1.96558	1.8543	2.56501	2.33145	2.97821	1.4867	1.51683	1.92162	2.68031	2.63118	2.65295	1.96649	2.95675	2.95007	2.18699	3.06003	2.27509	3.26062	1.78635	2.00085	2.60202	2.29556	1.93058	2.067	2.48052	2.22946	1.85794	3.08548	3.15142	2.08068	2.48761	3.44283	2.00004	2.89862	2.13066	2.43594	2.7551	3.58645	2.26286	2.34942	2.02554	3.33067	1.75196	2.39954	2.24689	1.93822	2.55364	2.82902
Emaravirus	-2.87307	-2.80175	-2.78048	-0.649142	-2.46767	-1.70606	-3.31242	-3.2505	-2.8775	-2.11881	-2.52678	-2.50501	-1.52262	-2.20121	-2.20789	-1.43654	0.224005	-1.46077	-2.19228	-1.21549	-2.76648	-0.399818	-0.803741	-2.83674	-1.66886	-2.3186	-0.657108	-2.77684	-1.59878	0.0521171	-2.68665	-2.31151	-1.24144	-2.76729	-0.734702	-0.919154	-2.36318	-1.83171	-1.00035	-2.53626	-0.279948	-1.15683	-0.21427	-1.23441	-2.71465	-2.33991	-3.3826	0.108236	-1.80576
Emticicia	2.47388	0.960237	0.854493	3.77792	1.22243	3.22443	0.377672	2.09645	0.812593	1.57128	2.8756	2.89738	-0.211493	1.61622	3.19449	1.35186	1.7195	1.80288	0.675123	0.754029	0.995506	3.15466	0.956823	0.925242	1.59479	1.3715	1.39434	0.858133	3.33171	1.81268	1.07534	3.70051	3.68905	0.994698	0.842734	1.13086	1.32691	1.72277	2.55413	1.15383	3.0338	1.0202	0.740361	2.39964	1.18286	2.79953	1.46601	1.54829	1.82922
Endomicrobium	0.652251	0.723572	0.723624	1.46148	1.22792	3.43205	0.383164	0.274822	2.40305	1.57678	1.46215	1.48393	0.550472	1.78773	1.78104	3.82411	1.89101	1.2206	0.885331	0.573468	0.758841	1.38914	1.16444	0.688577	1.01252	1.37699	1.05923	0.727264	1.95436	2.0203	0.838673	1.38408	2.3117	0.758033	0.254591	0.99999	1.33241	1.54221	2.37357	1.15933	1.37399	0.783532	2.08866	0.667709	1.20064	1.03401	0.883732	1.31163	1.69835
Endornavirus	2.05789	2.12921	2.05784	2.81646	2.5829	3.23419	1.73814	1.68046	2.17306	2.93175	2.72757	2.74934	2.10293	3.05314	3.04646	2.56218	3.15643	2.43746	2.10219	2.03298	2.16448	2.84865	2.55154	2.09421	2.22937	2.73196	2.60465	2.06148	3.34146	3.4074	2.24431	2.73905	3.69881	2.16367	1.88031	2.3342	2.68738	3.00173	3.83308	2.5143	2.69767	2.18917	1.90933	2.14823	2.58633	2.49352	2.10059	2.71727	3.03256
Enorma	2.12376	2.19508	2.05352	2.79365	2.56009	3.10518	1.71534	1.74633	2.15026	2.90895	2.75037	2.77215	2.10623	3.07595	3.06926	2.43814	3.17923	2.45373	2.11845	2.00771	2.23035	2.82338	2.42254	2.16009	2.24564	2.70916	2.48062	2.05716	3.21246	3.2784	3.89515	2.71625	3.5698	2.22954	1.89065	2.32988	2.66458	2.97645	3.80781	2.4915	2.70697	2.25504	1.97521	2.0514	2.65172	2.46825	2.11686	2.78314	3.02824
Enteractinococcus	3.02347	4.67976	1.3964	0.936441	0.702878	1.66822	-0.141878	1.42365	0.293043	1.05173	0.900568	0.922343	1.2799	1.22615	1.21946	2.73371	1.32943	1.5771	1.97461	0.166107	0.322708	0.98178	2.57054	0.252444	3.24348	0.851945	2.03922	4.20739	1.7755	1.84143	1.9875	0.859033	2.13284	0.3219	6.72102	0.0877996	0.807365	1.13485	1.96621	0.634283	2.09472	2.66933	0.0675632	0.44738	3.14837	2.21161	-0.344733	0.875496	0.786161
Enterococcus	15.3291	15.6835	15.5419	15.9534	15.7481	15.3677	15.9653	15.3565	15.8433	15.4288	15.7656	15.6348	14.8685	15.5232	15.843	14.3451	15.587	15.5762	18.4072	16.5024	15.9966	15.7877	16.194	15.8718	15.4951	16.1495	15.3286	15.5686	15.9065	16.1769	16.1809	15.6984	16.1043	15.7473	15.4922	15.6681	15.5739	15.2851	15.6429	16.0174	15.6585	15.6319	16.0327	16.0887	15.7774	15.9066	15.7931	15.7477	15.8531
Enterorhabdus	3.59465	3.66597	3.45625	4.27006	4.03649	4.46249	3.19174	3.21722	3.62666	4.38535	4.18292	4.2047	5.05368	4.5085	4.50181	4.01531	4.61178	3.93785	3.60258	3.47397	3.70124	4.28964	3.77985	3.63098	3.72976	4.18556	4.05778	3.45989	4.56977	4.63571	3.78108	4.19265	6.51208	3.70044	3.37985	3.73262	4.14098	4.44271	5.27407	3.9679	4.17323	3.72593	3.4461	3.45767	4.1184	3.93451	3.60098	4.25403	4.43098
Enterovirus	1.46586	1.53718	1.29829	1.96282	1.72925	2.59134	3.20642	1.08843	1.31942	2.07811	1.79635	1.81813	0.331261	2.12193	2.11525	1.67205	2.22521	1.88087	1.5456	1.28124	1.57245	2.09691	1.9087	1.50218	1.67278	1.87832	1.71452	1.30193	2.69862	2.76455	1.65228	1.88541	3.05596	1.57164	1.31605	3.15961	1.83374	2.24998	3.08134	1.66066	3.53142	1.59714	1.3173	1.45376	1.99827	1.74178	1.544	2.12524	3.85798
Entomoplasma	1.87527	2.68356	2.23763	0.727792	2.81616	1.21061	2.45683	-0.0871174	0.0843938	2.42805	2.14655	0.583359	-0.649806	0.887161	5.52433	0.76748	4.44988	2.02809	2.61738	3.23931	1.98186	2.47002	3.33532	0.326637	0.235043	0.643296	2.39491	2.24127	3.63981	1.38382	2.0617	0.650384	3.26019	3.20345	1.98166	3.25096	2.18368	2.62309	1.86948	0.425634	0.901713	0.421592	2.94911	3.55549	1.95123	0.529925	1.69122	0.949689	1.62739
Epilithonimonas	0.591286	4.12204	0.592331	0.894223	2.24562	1.25847	3.90337	3.38378	1.83579	2.59448	3.12119	2.406	2.80568	1.12484	4.28808	0.925218	1.22812	2.23708	3.11397	0.0938908	0.697876	2.49453	2.16079	2.94954	2.029	0.809727	3.77504	0.59597	1.36575	3.01665	0.777708	2.40178	1.72309	2.28203	2.68888	0.868697	0.765147	1.06264	3.47896	2.91399	1.13238	3.0445	2.02769	1.90567	1.10421	2.87636	0.31525	1.25066	4.73698
Epulopiscium	4.38413	4.28211	4.61137	4.24651	4.63268	4.81243	4.84406	3.83336	4.6885	3.39657	4.33354	4.35532	3.88911	4.53079	4.8792	2.81127	4.56536	3.55685	4.13266	5.92561	4.91254	5.18718	4.8334	5.434	4.7024	5.14431	4.05168	4.50179	5.21669	4.98565	4.57055	4.53947	5.43317	4.25384	5.09418	4.51736	4.25174	4.72052	4.10122	4.14139	4.85609	4.71822	4.6574	5.10315	5.14883	4.83205	4.01968	4.60098	5.35003
Eremococcus	1.99156	2.06288	1.79583	2.56114	2.32758	2.993	1.48282	1.61413	1.91774	2.67644	2.47504	2.49681	1.75579	2.80062	2.79393	2.37887	2.9039	2.30382	1.96855	1.74987	2.09815	2.56554	2.31035	2.02788	2.09573	2.47665	2.42134	1.79947	3.10027	3.16621	2.17798	2.48373	3.45762	3.6823	3.83522	2.07219	2.43207	2.71861	3.54997	2.25898	2.44757	2.12284	1.843	1.92202	2.37934	2.21041	1.96695	2.65094	2.77055
Erwinia	1.31566	3.70891	1.29838	3.27861	1.46009	2.77362	2.93726	3.26016	1.05025	1.80894	1.7496	1.77137	4.77332	2.07517	3.65345	1.61175	2.17846	3.40691	4.09029	0.938756	3.74418	1.75443	2.82794	2.93695	1.61385	1.60915	4.46157	1.30202	3.61786	1.36187	1.50208	1.61624	1.65328	1.42144	1.64099	5.82267	3.14954	3.49246	2.73886	1.39149	4.88967	1.44694	1.1671	6.62508	4.16583	1.3993	3.07003	3.56	2.2731
Erysipelatoclostridium	1.236	2.89228	1.16533	1.83018	1.59661	2.34472	0.751856	0.858567	1.18678	1.94547	1.74015	1.76193	0.945339	2.06573	2.05904	3.06728	2.16901	1.56554	1.23027	3.77516	1.34259	1.78348	1.66207	1.27232	1.35746	1.74568	1.52479	1.16897	2.45199	2.51793	1.42242	1.75277	2.80934	1.34178	2.72293	1.4417	1.7011	1.93655	2.76791	1.52802	1.7458	1.36728	1.08744	0.749228	1.6645	1.42835	1.22867	1.89537	2.14006
Erythrobacter	8.41494	8.27981	6.56175	8.06405	5.95602	4.54345	8.38428	6.93798	7.66166	7.52727	7.72187	7.74365	10.1234	9.14699	6.81837	8.85759	8.15073	8.50882	8.98328	6.92351	9.2585	8.02869	7.7677	8.45127	9.19382	13.189	7.31509	8.15035	4.65073	4.71666	9.33833	7.98664	9.76296	8.31427	9.04778	8.06051	8.38243	7.04426	8.36104	8.0029	7.71538	8.09876	8.60742	7.59761	8.34391	8.30159	8.17195	8.33735	7.53647
Ethanoligenens	1.9541	2.02542	1.88188	2.54259	2.30903	2.88522	1.46427	1.57667	1.89919	2.65788	2.47016	2.49193	7.08986	2.79573	2.78905	2.359	2.89902	2.35341	2.01814	1.65196	2.06069	4.05259	2.20257	1.99043	2.14532	2.45809	2.40147	1.88552	2.99249	3.05843	2.14052	2.46518	3.34984	2.05988	3.5226	2.15824	2.41351	2.6207	3.45206	2.24043	2.50983	2.08538	1.80554	1.654	2.20123	2.1125	2.01654	2.61348	2.8566
Eubacterium	5.25946	3.00885	3.11653	4.80027	2.98174	5.3908	5.30691	2.5601	5.74183	3.3306	4.7148	4.73657	8.42194	3.45541	3.44873	6.8029	3.5587	3.82481	5.52585	4.53699	3.04412	3.03073	4.70816	4.55882	3.61672	3.13081	2.93848	4.70514	3.91311	3.97905	5.93131	4.72286	5.85542	3.04331	6.65665	3.3929	3.08623	4.76877	4.01516	2.91314	3.48694	3.06881	2.78898	1.90988	4.76678	2.6756	5.0729	3.59691	4.09126
Eudoraea	1.67294	1.74426	1.71226	2.46519	2.23163	2.88946	1.38687	1.29551	1.82179	2.58049	2.54637	2.56814	2.10421	2.87195	2.86526	2.09081	2.97523	2.09188	1.75661	1.66904	1.77953	2.48472	2.20681	1.70927	1.8838	2.3807	2.13328	1.7159	2.99673	3.06267	1.85936	2.38778	3.35408	1.77872	1.53266	1.98862	2.33612	2.63779	3.46915	2.16303	2.31236	1.80422	1.52439	3.3571	3.65362	2.12959	1.75501	2.33232	2.68698
Euryhalocaulis	1.93105	2.00237	1.85044	2.57176	2.3382	2.58601	1.49344	1.55362	1.92836	2.68706	2.46732	2.4891	1.5536	2.7929	2.78621	2.32338	2.89618	2.2808	1.94553	1.74605	2.03764	2.56172	1.90337	1.96738	2.07271	2.48727	2.36585	1.85408	2.69329	2.75923	2.11747	2.49435	3.05063	2.03683	1.71788	2.1268	4.02765	2.71479	3.54615	2.2696	2.42291	2.06233	1.78249	1.82574	2.32997	2.20659	1.94393	2.59043	2.82516
Ewingella	4.06881	4.14013	3.99145	4.35831	4.12474	4.84881	3.27999	3.69138	3.71491	4.4736	4.70072	4.7225	4.34089	5.0263	6.60457	4.57301	5.12958	4.474	4.13872	3.68456	4.1754	4.50023	4.16616	4.10513	4.26591	4.27381	4.61548	3.99509	4.95608	5.02202	4.25523	4.2809	5.31343	4.17459	3.94715	4.26782	4.22923	4.65331	5.48466	4.05615	4.68434	4.20009	5.50521	5.48188	4.56895	4.1451	4.13712	6.31315	4.96618
Exiguobacterium	4.71243	6.08019	5.04543	4.72375	5.46035	4.8738	5.67259	4.08915	4.92459	3.96035	4.78149	4.86127	4.91069	5.16507	5.00875	3.48709	5.08684	4.49708	4.57718	6.2091	4.57317	4.55347	5.78492	5.00401	4.9535	5.1814	5.02104	4.73159	5.57921	5.51723	3.87877	5.47166	5.70979	4.45754	4.86623	4.8808	4.82787	4.70654	5.09477	4.55063	5.32018	5.16431	5.88713	5.88479	5.51922	5.43429	4.64001	4.80993	5.65759
Fabavirus	0.744587	0.815907	0.780017	1.47468	1.24112	2.12618	0.396361	0.367158	0.831282	1.58997	1.33506	1.35684	0.319673	1.66064	1.65395	1.29024	1.76392	1.32143	0.986159	0.814997	2.43614	1.63067	3.0285	0.780912	1.11334	1.39018	2.91768	2.36862	2.23346	2.2994	0.931009	1.39727	2.5908	0.850369	1.95221	1.05638	1.3456	1.78374	2.6151	1.17252	1.47934	0.875868	0.596032	0.882211	1.09158	1.27554	0.98456	1.40396	1.75474
Faecalibacterium	2.50893	0.258322	-0.091878	0.589584	0.356021	2.92449	1.09623	-0.190428	1.53115	0.704877	0.447265	2.054	3.17833	0.772842	0.766156	8.55444	0.876125	0.533627	4.29284	-0.478731	0.293591	1.9219	2.24185	1.80829	0.325538	0.505088	-0.365983	-0.0882383	3.03177	1.51274	0.373423	2.09714	7.1617	1.87775	1.44348	0.184488	0.460507	0.490015	1.32137	0.287426	0.479827	0.318282	0.0384462	-1.29669	0.60531	-0.0181889	1.78172	3.16831	0.882849
Faecalibaculum	3.33336	4.98964	3.26296	3.94837	3.7148	4.34671	2.87005	2.95593	3.30497	4.06366	4.03906	5.6458	4.83507	4.36464	4.35796	7.68807	4.46792	5.15278	5.08166	3.17825	3.43995	3.99393	3.66407	3.36968	4.94469	3.86387	3.82365	3.2666	6.03895	4.51992	3.51978	3.87096	4.81133	5.0241	5.74773	3.53933	5.40425	5.73196	4.97835	3.64621	4.14181	3.46464	3.1848	3.19973	3.77569	3.63879	3.23094	5.5777	4.23769
Faecalicoccus	1.86485	1.93617	1.79275	2.54927	2.3157	2.92538	1.47095	1.48742	1.90587	2.66456	2.44785	2.46962	1.78372	2.77342	2.76674	5.04036	2.87671	2.20253	1.86726	1.74363	1.97144	2.5593	2.24274	1.90118	1.99444	2.46477	2.27548	1.79639	3.03266	3.09859	2.05128	2.47186	3.39	1.97064	1.63281	2.06912	2.42019	2.71237	3.54373	2.24711	2.41486	1.99613	1.7163	1.79593	2.42288	2.20417	1.86566	2.52423	2.76748
Falsirhodobacter	5.76081	5.83213	5.77778	6.50915	6.27558	6.2502	5.43083	6.96834	5.86575	8.2094	6.19457	6.21635	6.39074	6.52015	8.09842	5.94562	6.62343	5.34462	6.77708	5.56692	5.8674	6.38259	5.56756	5.79713	5.13653	6.42465	5.9881	5.78142	6.35748	6.42342	5.94723	6.43174	9.52218	7.45155	5.90143	6.05415	6.38007	6.53566	7.36702	7.79195	6.26552	7.47705	7.93418	5.6006	6.61721	6.02746	7.81511	6.42019	6.75251
Fangia	2.50293	2.57425	2.4622	3.21895	2.98538	3.65421	2.14063	2.1255	2.57555	3.33424	5.69977	3.39962	6.26534	3.70342	3.69673	2.89174	3.8067	2.92416	2.58889	2.45919	2.60952	3.27486	2.97156	2.53926	2.71607	3.13445	2.93421	2.46584	3.76148	5.41238	2.68935	3.14154	4.11883	2.60871	2.35378	2.73856	4.67483	3.42793	4.25929	2.91679	3.06179	2.63421	2.35438	4.09125	2.94293	2.91973	2.58729	3.16231	3.43693
Ferrimicrobium	3.3758	3.44712	5.00619	3.61181	3.37825	3.6962	4.85542	5.80572	2.96841	5.31207	3.65173	3.67351	2.7797	3.97731	3.97062	3.45015	4.08059	4.07331	2.94555	4.50395	3.48239	3.73466	3.01356	3.41212	3.86522	3.52732	5.07759	3.42487	3.80348	3.86941	3.56222	5.85633	4.16082	5.80351	4.68563	3.69759	3.48274	3.88773	4.71908	4.89462	3.66052	3.50708	3.22724	4.5394	3.48741	3.37953	3.73644	4.03517	4.39595
Ferrimonas	1.28846	1.35978	1.227	2.79953	0.244039	3.27036	0.984245	0.911034	1.41917	0.592895	0.507441	2.11418	4.3164	0.833019	2.41129	1.80856	0.936301	1.04292	1.90227	-0.189567	-0.18991	2.94803	-0.219634	-0.260174	3.15676	0.393106	3.07342	1.9676	2.15525	0.636224	-0.110078	0.400194	3.73498	1.39424	1.60205	3.08832	1.93349	2.36414	1.61053	0.175444	1.694	-0.165219	1.13991	1.33364	0.615083	0.270975	0.70605	1.94784	2.20172
Ferriphaselus	2.1264	2.19772	1.94061	2.76739	4.11879	2.69152	1.68907	1.74897	2.12399	2.88268	2.69438	2.71615	4.21257	3.01996	3.01327	2.51223	3.12324	2.64958	2.05014	1.9678	2.23299	2.78347	2.00888	2.16273	2.44149	2.68289	4.13966	1.94425	2.7988	2.86473	2.31282	2.68998	3.15614	2.23218	2.86659	2.21697	2.63831	2.93654	3.7679	2.46523	2.59296	2.25768	1.97785	3.52634	2.60887	2.42834	2.3127	2.78578	2.91533
Ferroplasma	0.195384	0.266704	0.0502885	0.847532	0.613968	1.20868	-0.230788	-0.182045	0.204133	0.962825	0.725549	0.747325	-0.188692	1.05113	1.04444	0.457802	1.15441	0.429915	0.0946424	-0.0422067	0.301974	0.773467	0.52604	0.231709	0.221826	0.763036	0.500273	0.0539282	1.31596	1.3819	0.381806	0.770124	1.6733	0.301166	-0.134715	0.326654	0.718455	0.926539	1.7579	0.545373	0.670317	0.326665	0.0468289	0.233046	0.599504	0.418335	0.0930435	0.854762	1.02502
Ferrovum	2.24274	2.31406	2.44474	2.88417	4.97254	3.15322	4.61321	1.86531	2.24077	2.99947	2.92628	2.94806	4.3729	3.25186	3.24518	6.1238	3.35514	4.88989	3.10173	3.69249	3.9343	5.73055	4.05554	2.27907	3.09684	5.60703	4.2918	2.44838	4.84546	3.32643	8.83856	4.39173	5.2028	3.93349	2.36043	5.52846	2.7551	3.07627	3.90763	2.58201	2.83328	2.37402	3.67915	4.45156	2.72668	4.15303	2.96805	4.48708	3.41947
Fervidicella	-1.85109	-1.77977	-1.92357	-1.10423	-1.33779	-0.865143	-2.18255	-2.22852	-1.74763	-0.988936	-1.26341	-1.24164	-2.20978	-0.937836	-0.944522	-1.36264	-0.834554	-1.45204	-1.78731	-2.00123	-1.7445	-1.18555	-1.54779	-1.81477	-1.66013	-1.18873	-1.32017	-1.91993	-0.757866	-0.691929	-1.66467	-1.18164	-0.400523	-1.74531	-2.02397	-1.64721	-1.23331	-1.03248	-0.201126	-1.40639	-1.38059	-1.71981	-1.99965	-1.94246	-1.24166	-1.54069	-1.78891	-1.19172	-0.948848
Fervidobacterium	1.21392	4.45516	2.78477	4.27189	3.5529	3.60298	3.55615	4.29592	2.4061	3.90176	3.68744	4.19464	2.6929	1.69109	3.26936	1.4888	4.1163	2.73589	2.78662	4.86723	4.12786	4.09794	3.6573	4.42017	4.11276	4.54997	4.70119	4.37337	3.71025	4.51316	1.40034	2.97209	4.0676	5.02014	3.60024	1.47617	2.92043	3.51404	4.3454	3.96974	3.04229	4.51512	4.23529	4.23536	4.52414	4.5908	3.13598	4.68065	2.17453
Fibrella	1.36514	1.43646	1.1606	2.17618	1.94262	5.27341	1.09786	0.987707	1.53278	2.29148	5.00507	1.85692	3.68024	4.48265	2.15404	1.41201	5.07136	1.60728	2.60206	1.35734	1.47173	2.17301	1.78341	1.40146	2.98415	2.09169	3.03944	1.16424	2.57333	2.63927	1.55156	2.09877	2.93067	1.47092	1.44801	3.02193	2.04711	2.32608	3.15744	1.87402	1.80688	1.49642	1.21658	1.31447	1.92976	1.81788	1.27041	2.02451	2.13533
Fibrobacter	1.88001	3.5363	1.84746	2.59259	2.35902	2.96866	3.09923	1.50259	1.94919	2.70788	2.60381	2.62558	1.87306	2.92938	2.9227	3.89248	3.03267	2.30942	1.97415	1.7986	1.9866	2.61427	2.28601	1.91634	2.10133	2.50809	2.34998	1.8511	3.07593	3.14187	2.06644	2.51518	3.43328	1.9858	2.93646	2.12383	2.46351	2.76734	3.5987	2.29043	2.46498	3.59626	1.73146	1.79831	2.34398	2.25914	1.97255	2.53939	2.82219
Fictibacillus	2.61235	4.2171	3.83987	3.28185	4.33517	5.25627	4.24618	3.19644	3.82749	3.00121	3.48728	3.50905	3.75069	3.81285	3.24429	3.25583	4.00633	3.77373	3.58948	4.71018	3.75641	3.39121	4.47899	4.37803	3.89684	3.30839	3.2983	3.41609	3.6342	4.4966	3.7603	4.28851	4.13593	3.11406	3.83574	3.47469	3.6382	2.72116	3.3115	4.1172	4.46092	3.7811	4.40569	4.69543	3.87193	4.5786	3.61194	4.06819	4.73865
Filifactor	1.29234	1.36366	1.14122	1.87435	1.64079	2.5133	0.796029	0.914909	1.23095	3.5746	1.56049	1.58226	0.409668	1.88607	1.87938	1.59651	1.98935	0.708231	1.03391	0.755551	1.39893	1.57122	1.83066	1.32866	4.20058	1.78985	1.63898	1.14486	2.62058	2.68652	1.47876	1.79694	2.97792	1.39812	2.20974	1.41759	1.74527	1.7243	2.55565	1.57219	1.71295	1.42362	1.14378	1.05804	1.73924	1.21609	0.37136	1.95172	2.11595
Filomicrobium	1.71014	1.78146	1.72652	2.37477	2.1412	2.75912	1.29645	6.1907	1.73137	2.49006	2.33096	2.35274	1.55775	2.65654	2.64986	2.20799	2.75982	2.1679	1.83263	1.63592	1.81673	2.4516	2.07647	1.74647	1.95981	2.29027	2.25046	1.73016	2.86639	2.93233	1.89657	2.29736	3.22374	1.81593	1.20958	2.00289	2.24569	2.60467	3.43603	2.07261	2.24397	1.84142	1.56159	1.67059	2.23255	2.09647	1.83103	2.36952	2.70125
Fimbriimonas	1.975	2.04632	2.06853	2.65816	2.4246	3.03999	1.57984	3.9195	2.01476	2.77345	2.51253	2.5343	1.67454	2.8381	2.83142	4.07559	2.94139	2.21188	2.27285	1.74847	2.08159	2.56414	2.35734	2.01133	3.58875	2.57366	2.5331	2.07217	3.14726	3.2132	2.16142	2.58075	3.50461	2.08078	3.75188	3.92986	2.52908	2.71722	3.54857	2.356	2.63427	2.10628	4.14837	3.39831	2.26201	2.20901	1.87501	2.63438	3.04326
Finegoldia	0.255862	3.13454	2.19705	0.771628	2.12303	3.87995	2.86323	-0.121567	2.45016	2.47188	0.519062	2.86277	1.77693	0.844639	0.837953	2.61349	3.26985	-0.678199	5.60885	-0.373124	3.16981	3.61247	0.389947	1.87715	4.15811	0.687131	0.334037	1.46373	1.17987	4.41573	2.76421	7.61308	4.70713	3.53157	8.47336	4.67505	0.642551	0.595622	1.42698	0.469469	2.1721	0.387143	2.91466	2.29599	0.131975	0.0874182	1.79228	0.91524	0.849852
Flagellimonas	1.4783	1.54962	1.36337	2.18198	1.94842	2.50922	1.10366	1.10087	1.53858	2.29727	2.09328	2.11506	1.33482	2.41886	2.41218	1.87202	2.52214	1.80475	1.46948	1.38259	1.58489	2.19826	1.82658	1.51462	1.59666	2.09748	1.91449	1.36701	2.6165	2.68244	1.66472	2.10457	2.97384	1.58408	1.23973	1.63974	2.0529	2.35134	3.18269	1.87982	2.04615	1.60958	1.32974	1.50193	1.98573	1.84313	1.46788	2.13767	2.3381
Flammeovirga	11.1703	9.97871	9.58247	0.842006	9.93712	1.63445	10.1024	2.96349	10.4093	8.25192	4.43827	4.46005	7.60241	10.6627	1.58724	8.97631	5.60409	11.4346	11.1562	8.00524	7.41713	10.6823	3.75916	2.52925	5.38797	5.00544	10.5173	9.31591	9.59348	11.1	4.60534	4.22403	3.68403	8.39052	9.58855	4.81444	10.0594	2.42452	10.1747	10.0257	11.5558	5.72854	10.2692	7.87623	9.59517	8.09291	7.51553	8.70689	9.89258
Flaviflexus	1.26411	1.33543	2.60384	1.84294	1.60938	2.2568	0.764624	0.88668	1.19955	1.95824	1.7251	1.74687	1.12465	2.05067	2.04399	1.59821	2.15396	1.25413	2.6359	1.01432	1.3707	1.82999	1.57416	1.30043	2.63101	1.75845	1.64068	1.02252	2.36408	2.43002	1.45053	1.76554	2.72142	1.36989	6.80773	1.29524	1.71387	1.98307	2.81442	1.54079	1.76036	1.39539	1.11555	2.78209	1.65689	1.47486	0.917262	1.92349	1.9936
Flavihumibacter	0.239088	1.89537	0.158981	0.921449	0.687886	0.992783	-0.15687	2.66901	1.86301	1.03674	0.827105	0.848881	1.84505	1.15268	1.146	0.741204	1.25597	1.16158	2.14711	0.135881	0.345678	0.951554	0.310139	0.275414	0.953495	0.836953	0.783675	1.74758	1.10006	1.166	0.42551	0.844041	1.4574	0.34487	1.18667	2.02031	0.792373	2.68959	1.93598	0.619291	0.790356	1.95533	2.41246	0.137895	1.11248	0.596423	0.824712	0.898466	1.13371
Flaviramulus	-1.48954	-1.41822	-1.68255	-0.867256	-1.10082	-0.737331	-1.94557	-1.86697	-1.51065	-0.751962	-1.02755	-1.00578	-2.43962	-0.701975	-0.708661	-1.3557	-0.598692	-1.24117	-1.57644	-1.7109	-1.38295	-0.895227	-1.41997	-1.45322	-1.44926	-0.951752	-1.31323	-1.67891	-0.630054	-0.564116	-1.30312	-0.944663	-0.272711	-1.38376	-2.20878	-1.40618	-0.996332	-0.742155	0.0892012	-1.16941	-1.03356	-1.35826	-1.6381	-1.55995	-1.07464	-1.25036	-1.57804	-0.830166	-0.707821
Flavisolibacter	-0.251025	-0.179705	-0.207581	0.482003	0.248439	0.696595	-0.596317	1.69347	-0.161396	0.597296	0.363237	0.385013	-1.00103	0.688815	0.682128	0.306036	0.792097	0.906784	-0.0888898	-0.334203	-0.144435	0.48147	3.71439	-0.214699	0.698695	0.397507	0.348507	-0.203942	0.803871	0.869809	-0.0646029	0.404595	1.16121	-0.145243	-0.0917742	0.0687846	0.352926	0.634543	1.4659	0.179845	0.25911	-0.119744	4.55462	-0.361521	0.30671	0.126339	0.569912	0.408353	0.767146
Flavivirus	1.87038	3.0792	2.91718	1.55489	3.08687	3.01427	3.10884	0.755984	3.11313	2.15561	3.29053	3.13173	1.88551	3.43553	2.69188	2.2217	4.15549	5.02136	3.22282	3.05267	3.90297	2.80421	1.8462	1.9067	0.725806	1.4704	3.84914	2.07282	3.77362	1.96509	2.54223	2.61499	2.2565	4.78352	3.109	3.48305	4.14828	3.40474	3.13656	2.10073	3.12545	2.00166	4.15478	3.7148	2.44743	3.6335	4.50391	3.90827	3.52933
Flavonifractor	4.58006	2.74806	4.92916	4.72473	3.1845	5.15989	3.81974	4.53311	5.09659	5.76116	5.55796	3.93402	3.54784	2.98407	4.23114	5.57485	3.08735	3.73489	3.28686	0.992798	4.62835	4.52119	4.66569	3.84082	4.80691	3.33357	4.48744	4.41319	4.48476	5.19224	6.40748	3.18019	4.28571	5.12566	3.20356	3.59214	6.05229	4.21788	3.52987	7.43403	3.28014	4.46252	2.81769	2.95699	2.35616	3.32781	4.26623	3.53543	2.9793
Flectobacillus	2.43425	4.09053	3.81904	4.01085	2.55489	1.30732	4.51749	0.47186	4.46698	4.12614	1.23097	1.25274	1.51514	4.3639	3.13482	4.58815	3.24479	1.58778	3.96725	0.562491	3.76323	2.96313	2.9466	4.05554	4.18705	3.44092	3.78263	3.08571	1.41459	4.28789	3.35764	2.71104	3.3569	3.76243	1.89225	3.35844	2.65938	3.1162	2.36259	0.901332	3.19887	0.98057	3.87066	2.75756	1.39704	3.83039	4.42083	1.50867	2.47184
Flexibacter	-0.587074	1.06921	-0.59356	0.137878	-0.0956855	0.182554	-0.940442	-0.964503	1.81641	0.253171	0.076145	1.68288	-1.38639	0.401723	0.395036	1.72108	2.08997	-0.136432	0.391442	-0.725789	1.10448	1.67485	-0.50009	2.61918	1.97741	0.0533817	0.178591	0.995042	1.87479	0.355768	-0.400652	0.0604698	0.647173	1.84064	1.00886	2.00473	0.00880119	1.82792	1.07431	-0.16428	1.68964	-0.455793	0.849333	1.73953	1.51415	-0.265247	-0.473304	0.0723038	0.381167
Flexilinea	0.250036	0.321357	0.0954607	0.833058	0.599495	1.28575	-0.245261	2.19454	0.18966	0.948351	0.716855	0.738631	0.0467663	1.04243	1.03575	0.482745	1.14572	0.505242	0.169969	0.0706172	0.356626	0.88629	0.603109	0.286362	0.297154	0.748562	0.525217	0.0991004	1.39303	1.45897	0.436458	0.75565	1.75037	0.355818	-0.463892	0.371827	0.703981	1.03936	1.87072	2.11586	0.72158	0.381317	0.101481	0.183592	0.728336	0.531159	0.168371	0.909414	1.07019
Flexistipes	1.72152	1.79284	1.60755	2.41413	2.18057	2.79393	1.33581	1.3441	1.77073	2.52942	2.45186	2.47363	1.92476	2.77743	2.77075	2.14355	2.88072	2.02834	1.69307	1.5994	1.82811	2.41507	2.11128	1.75785	1.82025	2.32963	2.18602	1.61119	2.9012	2.96714	1.90795	2.33672	3.25855	1.82731	4.40408	1.88391	2.28505	2.56815	3.3995	2.11197	2.26711	1.8528	1.57297	1.70848	2.13444	2.05994	1.69147	2.3809	2.58227
Flexithrix	1.00137	1.07269	0.944507	1.58548	1.35192	1.92459	0.507159	2.2089	0.942081	1.70077	1.53186	1.55364	0.689926	1.85744	1.85075	1.40577	1.96072	1.36059	1.02532	0.825254	1.10796	1.64093	1.24195	1.0377	1.1525	1.50098	1.44824	0.948147	2.03187	2.0978	1.18779	1.50807	2.38921	1.10715	2.53189	1.22087	1.4564	1.794	2.62536	1.28332	1.48572	1.13265	0.852816	0.963938	1.40422	1.2858	1.02372	1.66075	1.91923
Fluoribacter	0.601172	0.672493	0.579987	1.36601	1.13245	1.79718	0.287695	0.223743	0.722616	1.48131	1.18199	1.20376	-0.119385	1.50756	1.50088	1.08285	1.61085	1.00078	0.665509	0.539869	0.707762	1.35554	1.11453	0.637498	0.792693	1.28152	1.12532	0.583627	1.90445	1.97039	0.787594	1.28861	2.2618	0.706954	0.433652	0.856353	1.23694	1.50861	2.33997	1.06386	1.23442	0.732453	0.452617	0.65528	1.05601	1.00041	0.66391	1.26055	1.55471
Fluviicola	1.65613	1.72745	1.6474	2.26562	2.03206	3.72102	1.18731	1.2787	1.62223	2.38092	2.16879	2.19056	3.04589	2.49436	2.48768	2.13325	2.59765	2.12994	3.88505	1.44491	1.76272	2.26058	1.45342	1.69246	1.92186	2.18113	2.17572	1.65104	2.24334	2.30928	1.84255	2.18822	2.60068	1.76191	1.54185	1.92376	2.13655	2.41365	3.24501	1.96347	2.25666	1.78741	1.50757	1.47763	2.17927	1.90545	1.79307	2.31551	2.62213
Fodinicurvata	6.75785	7.56613	7.07344	6.93899	7.06799	6.23149	8.6079	6.38042	6.29559	7.05428	7.94537	7.23018	8.7624	7.17141	6.6793	6.96793	6.78927	6.29889	7.93468	3.16392	6.50187	7.14952	6.68635	6.4316	8.0168	7.50657	8.36404	7.28353	5.6018	7.2527	5.35931	6.37615	5.95914	7.15314	7.20673	3.64937	7.46199	7.30259	6.54899	5.41444	7.57409	5.30416	7.13981	5.6193	5.49125	5.94639	7.34053	6.56923	5.93269
Francisella	5.89648	6.25976	5.85536	5.99326	7.32427	5.69615	6.36189	5.89653	5.49425	3.78663	5.99083	5.80859	5.51792	6.65411	5.86802	4.47847	6.45106	5.9627	5.87999	7.25968	4.68787	4.94255	6.72971	6.7838	5.5003	6.75676	5.49891	5.88905	5.91663	5.86936	5.78438	6.26486	6.37895	5.32689	5.80643	5.82865	5.12722	5.84898	5.84209	5.53064	5.62794	6.18112	5.82664	6.90333	6.90806	5.52422	5.71072	6.08118	6.76802
Franconibacter	1.68633	1.75765	1.68814	2.32385	2.09028	2.36664	1.24553	1.3089	1.68045	2.43914	4.47835	2.1782	1.55939	2.482	2.47531	2.09685	2.58528	2.14143	1.80616	1.46529	1.79292	2.28097	1.68399	1.72265	1.93334	2.23935	2.13932	1.69178	2.47391	2.53985	1.87275	2.24644	2.83125	1.79211	1.15103	1.9645	2.19477	2.43404	3.2654	2.02169	2.15992	1.81761	1.53777	1.63853	2.10034	1.92584	1.80456	2.3457	2.66286
Frankia	7.03996	5.76732	6.39605	5.0235	6.07004	2.27833	5.78168	6.37302	5.66021	5.50136	6.11778	5.6921	6.06627	5.70639	5.33714	6.92835	5.4471	6.50789	5.63367	5.53714	6.49447	7.05908	3.91761	5.49132	5.95876	5.30157	4.92019	6.53093	5.19296	5.2589	4.98934	5.59817	4.32791	6.00823	6.39842	6.92395	5.5465	5.71739	4.67427	6.3063	5.04477	4.9342	4.16893	3.7598	6.08317	5.83721	5.09301	6.56183	5.30039
Frateuria	3.0265	1.51286	1.38608	2.14949	1.91592	1.70447	1.07117	1.06411	1.50609	2.26478	2.14249	5.33419	4.60657	2.46807	2.46138	1.79351	2.57135	2.0017	1.66643	3.54612	1.54813	2.03986	1.02183	3.79979	1.79361	2.06499	3.42095	1.38972	1.81175	1.87769	1.62796	2.07208	2.16909	3.13228	2.20953	1.66245	3.60537	2.19294	3.02429	1.84733	1.88392	1.57282	1.29298	1.18187	1.9132	1.68473	1.66483	2.10092	2.36081
Frigoribacterium	3.82134	1.57073	1.7492	3.87971	2.06119	3.78456	1.21643	1.12198	5.55824	3.63243	1.85345	1.87523	2.66349	2.17903	4.28782	0.272783	3.01928	2.06147	0.951232	2.7763	1.606	0.422049	2.44984	-0.0492245	1.85338	2.21025	2.63718	3.86832	0.432406	0.498344	0.100872	2.21734	4.24918	1.60519	3.70147	2.02557	2.16567	3.38248	5.10692	0.407628	3.80226	1.63069	2.08782	3.8858	3.26689	3.23684	1.7246	2.89576	1.13896
Frischella	0.744334	0.815654	0.57764	1.36924	1.13568	1.91875	0.29092	0.366905	0.725841	1.48453	1.53829	1.56007	0.838583	1.86387	1.85718	0.898238	1.96715	1.04917	0.7139	0.574635	0.850924	1.39031	1.23611	0.78066	0.841084	1.28474	0.940709	0.58128	2.02603	2.09196	0.930756	1.29183	2.38337	0.850116	0.493627	3.17593	1.24016	1.54338	2.37474	1.06708	1.2997	0.875615	2.18074	0.73163	1.17836	1.03518	0.712302	1.40371	1.55237
Frondihabitans	4.71046	3.70378	2.38884	1.24617	3.33454	1.64916	0.167851	3.25503	4.0622	2.94643	3.41462	4.5739	2.85976	3.7402	2.99655	0.968503	4.32891	3.80353	1.64334	0.599636	0.569125	1.41531	5.61037	2.82079	0.788089	1.16167	1.01097	0.807516	4.92636	1.82237	2.97089	4.33869	3.69874	0.568317	3.0684	1.08024	4.57653	3.15334	7.826	0.944012	1.43889	0.593816	2.63591	3.38425	3.88619	1.06018	0.659306	3.44384	1.7786
Fructobacillus	4.11631	2.60267	2.41995	3.04984	2.81628	3.61398	4.29345	3.73888	2.40645	3.16514	3.14424	4.75098	2.18652	3.46982	3.46313	3.05797	3.5731	3.16249	2.82722	2.27615	2.63794	3.09183	2.93134	2.56768	2.9544	2.96535	3.10044	2.42359	3.72126	3.7872	2.71777	2.97244	4.0786	2.63713	2.60385	2.69631	4.50573	3.2449	4.07625	2.74769	3.11993	2.66263	2.38279	2.43886	2.79899	2.73669	2.82562	4.77569	3.39467
Fulvimarina	2.18734	2.25866	2.21674	2.94801	2.71445	3.27859	1.86969	1.80991	2.30462	3.06331	3.07314	3.09491	2.23715	3.39871	3.39203	2.64428	3.502	2.6787	2.34343	2.06759	2.29393	2.88326	2.59595	2.22367	2.47061	2.86352	2.68675	2.22038	3.38587	3.45181	2.37376	2.87061	3.74321	2.29312	1.71687	2.4931	2.81894	3.03633	3.86769	2.64586	2.83061	2.31862	2.03879	2.2631	2.85351	2.52813	2.34183	2.84672	3.19146
Fulvivirga	1.99716	2.06848	3.41257	2.65738	2.42382	3.0673	1.57906	3.94166	2.01398	2.77267	2.69084	2.71261	1.66936	3.01641	3.00973	3.95217	3.1197	2.0404	2.10137	1.90844	2.10375	2.72412	2.38466	3.61845	3.41728	2.57288	2.40968	1.83125	3.17458	3.24052	2.18358	2.57997	3.53192	2.10294	1.87104	2.10397	2.5283	2.87719	3.70854	2.35522	2.59269	2.12844	1.84861	1.94852	2.37369	5.17634	1.70353	2.65654	2.80233
Furovirus	3.13803	3.57192	1.87488	2.54455	3.44849	2.65333	3.53662	2.76061	1.90115	0.337918	3.25984	2.43362	2.7564	2.73742	4.10924	2.17406	2.8407	3.91115	2.68301	3.68989	2.02223	3.40603	4.08616	2.68893	3.70306	1.72309	2.70195	3.10091	4.34557	2.82654	2.10206	2.46715	3.11795	4.1369	1.0023	2.88821	2.9009	2.33671	1.5831	1.50543	2.25347	2.04692	3.88256	4.06188	0.140546	3.41347	1.98932	2.57502	1.26464
Gaetbulibacter	1.56205	1.63337	1.46136	2.21382	1.98025	2.56111	1.1355	1.18462	1.57042	2.32911	2.12914	2.15092	3.06961	2.45472	2.44804	1.89881	2.558	1.86157	1.52629	1.37248	1.66864	2.18815	1.87847	1.59837	1.65348	2.12932	1.94128	1.465	2.66839	2.73433	1.74847	2.13641	3.02573	1.66783	1.29558	1.73772	2.08474	2.34122	3.17258	1.91166	2.08772	1.69333	1.41349	1.53796	1.99638	1.83302	1.5247	2.22142	2.43608
Galbibacter	1.82686	1.89818	1.75498	2.46411	2.23055	2.70466	1.38579	1.44943	1.82071	2.5794	2.40449	2.42626	1.83087	2.73007	2.72338	2.26268	4.41831	2.15519	1.81992	1.68419	1.93345	2.49987	2.02202	1.86318	1.9471	2.37962	2.30515	1.75862	2.81194	2.87788	2.01328	2.3867	3.16928	1.93264	1.58331	2.03135	2.33503	2.65294	3.4843	2.16195	2.34405	1.95814	1.6783	1.77977	2.24158	2.14474	1.81832	2.48624	2.72971
Gallaecimonas	1.66548	1.7368	1.64904	2.44629	2.21272	4.32592	1.36797	1.28805	1.80289	2.56158	2.31263	2.33441	1.82365	2.63821	2.63152	2.14262	2.74149	2.16409	1.82882	1.71088	1.77207	2.52655	2.05831	1.7018	1.956	2.36179	2.18509	1.65268	2.84823	2.91417	1.8519	2.36888	3.20557	3.35622	1.59656	1.92541	2.31721	2.67962	3.51098	2.14413	2.2664	1.79676	1.51692	1.78342	2.29264	2.17142	1.82722	2.32485	2.62377
Gallibacterium	4.54906	10.1484	12.0077	11.0243	5.11834	10.2184	1.10366	11.0699	11.3762	12.1845	5.51851	11.6348	1.3721	12.5675	10.8424	10.4582	12.776	8.9947	9.00211	11.861	12.7827	13.1491	3.86336	12.6902	9.22224	11.1115	11.7764	11.2866	11.8252	13.2103	12.0535	12.4411	14.2628	12.834	10.2765	4.55131	15.5076	11.8541	5.8602	4.68717	13.3182	1.87299	13.6636	11.3499	11.2626	13.383	9.11936	11.1792	4.02728
Gallionella	1.84325	1.91457	1.74216	2.49263	2.25907	2.66303	1.41431	1.46582	1.84923	2.60792	2.47114	2.49291	1.99586	2.79671	2.79003	3.71801	2.9	2.17252	1.83725	1.71932	1.94984	2.535	1.98039	1.87958	1.96444	2.40813	2.17552	1.7458	2.77031	2.83624	2.02967	2.41522	3.12765	1.94903	1.21955	2.01852	2.36355	2.68807	3.51943	2.19047	2.27763	1.97453	1.6947	5.48418	2.34594	2.17987	1.83565	2.50263	2.71689
Gammacoronavirus	1.28418	2.94047	1.20135	1.4598	1.22624	3.78332	3.84091	2.49172	0.8164	1.57509	1.31754	4.14667	3.23416	1.64311	1.63643	4.07383	3.33136	3.9124	3.4543	2.39302	2.97574	1.62373	1.51571	1.32051	2.11935	2.96026	1.79437	2.78995	2.30563	3.95653	1.47061	2.96735	4.24794	2.97493	3.1019	1.47771	2.91568	1.7768	4.19312	1.15764	1.65353	1.41547	3.45756	4.59314	1.33922	3.59053	3.57553	3.52853	3.76104
Gammapapillomavirus	2.00192	2.07324	1.88094	2.62245	2.38888	2.9979	1.54413	1.62449	1.97905	2.73774	2.54787	2.56965	2.00885	2.87345	2.86676	2.36356	2.97673	2.26057	1.9253	1.86794	2.10851	2.68361	2.31525	2.03825	2.05248	2.53795	2.40603	1.88458	3.10517	3.17111	2.18834	2.54504	3.46252	2.1077	1.70098	2.15731	2.49337	2.83668	3.66804	2.32029	2.52343	2.1332	1.85337	1.97771	2.37917	2.32848	1.9237	2.6613	2.85567
Gammaretrovirus	10.4656	11.7593	12.4172	10.4175	12.0584	11.5835	11.2136	8.50318	10.9965	11.2698	12.7458	9.06715	8.35204	10.9559	9.36427	12.0618	9.47424	12.4547	11.5448	9.70544	10.5722	11.7435	10.1639	10.5019	10.6616	11.918	11.6189	12.0583	11.6907	11.7567	10.652	12.4556	11.3111	8.98639	11.0949	11.1086	11.0254	9.08922	11.5055	10.1153	10.7647	12.1818	11.902	8.16391	11.2109	12.6685	10.5328	12.9994	10.222
Gammatorquevirus	-1.56933	-1.49801	-1.68142	-0.80241	-1.03597	-0.298157	-1.88073	-1.94676	-1.44581	-0.687116	-0.92621	-0.904434	-2.51347	-0.600632	-0.607319	-1.08485	1.08761	-0.938494	-1.66076	-1.55033	-1.46274	-0.73466	0.604162	-1.53301	-1.14658	-0.886906	-1.04238	-1.67778	-0.190881	-0.124943	-1.38291	-0.879818	0.166462	-1.46355	-1.51043	-1.40506	-0.931486	-0.581588	0.249768	-1.10457	-0.82941	-1.43805	-1.71789	-1.4459	-1.27936	-1.08979	-1.27537	-0.909953	-0.706695
Gayadomonas	1.69522	1.76654	1.59575	2.35731	2.12375	2.79449	1.27899	1.31779	1.71391	2.47261	2.26673	2.28851	1.52718	2.59231	2.58562	2.09951	2.69559	1.97538	1.6401	1.57114	1.80181	2.38681	3.69681	1.73154	1.76729	2.27282	2.14199	1.59939	2.90177	2.9677	1.88164	2.2799	3.25911	1.801	1.41969	1.87212	2.22824	2.53988	3.37124	2.05515	2.23055	1.8265	1.54666	1.70924	2.01672	2.03168	1.63851	2.35459	2.57048
Geminicoccus	1.01943	1.09075	1.01827	1.55325	1.31969	1.42109	0.474931	2.96393	0.909852	1.66854	1.61047	3.21721	2.52331	1.93605	1.92936	1.45416	2.03933	1.57902	1.24375	0.760423	1.12602	1.5761	0.738446	1.05576	1.37094	1.46875	1.49663	1.0219	1.52837	1.5943	1.20586	1.47584	1.88571	1.12522	0.57722	1.29463	1.42417	3.31413	2.56052	1.25109	1.56433	1.15071	0.870879	0.716089	1.5171	1.22096	1.24215	1.67881	1.99299
Geminocystis	1.44772	1.51904	1.28872	1.9567	3.3081	2.15322	3.20031	1.07029	1.3133	2.07199	1.87374	1.89551	2.73298	2.19931	2.19263	1.76313	2.30259	2.1136	1.51417	1.27383	1.55431	2.0895	3.05554	1.48404	1.90551	1.8722	3.39056	1.29236	2.2605	2.32643	3.2191	1.87929	2.61784	1.5535	1.13201	1.56509	1.82762	2.24257	3.07393	1.65454	1.70081	3.16396	3.62109	1.23114	1.77755	1.73437	1.77673	2.10709	2.26345
Gemmata	14.9102	13.9772	14.343	13.7317	13.9172	14.0266	14.3262	14.5876	13.9513	13.8456	13.7335	13.8665	13.5752	13.6485	13.936	14.3713	13.7889	14.1299	13.7346	14.4112	14.0424	13.6809	14.2402	14.0862	13.91	13.8986	13.8645	15.1621	14.3178	14.101	13.7914	14.1147	14.2438	14.3981	13.8064	13.8285	13.7679	13.9705	13.9806	13.8125	13.9392	14.7115	14.4363	14.4229	14.17	14.1398	13.8755	13.933	13.8681
Gemmatimonas	3.04056	3.11188	1.56036	3.42462	3.19106	1.80622	0.761337	1.07817	1.19626	3.53991	1.84464	3.45138	0.753388	2.17022	2.16353	3.19732	2.2735	2.4696	1.87017	1.04472	1.56219	3.44535	1.12358	1.49193	2.26151	1.75516	1.65483	1.564	3.49846	1.97944	3.22698	1.76225	3.85581	1.56138	2.82022	1.83673	4.03251	2.01346	2.84482	1.5375	1.95633	4.39424	1.30705	1.12273	1.8615	3.82719	2.13273	3.69994	2.53509
Gemmatirosa	-0.172497	-0.101177	-0.0661892	0.479725	0.246162	0.537588	-0.598595	-0.549926	-0.163673	0.595018	0.466035	0.487811	1.14889	0.791613	0.784926	2.73359	0.894895	0.638116	-0.0841452	-0.461283	-0.0659075	0.35439	2.17687	1.44879	0.430027	0.395229	0.454131	-0.0625495	0.644865	0.710802	1.59889	0.402317	1.00221	-0.0667154	1.74283	0.210177	0.350648	0.507463	1.33882	0.177567	0.472868	1.54375	-0.321052	-0.27139	0.158398	-0.000740853	0.301244	0.48688	0.908538
Gemmobacter	1.36139	1.43271	1.27323	1.88926	1.6557	1.88289	0.810943	0.983962	1.24586	3.58952	1.87458	1.89636	2.54243	2.20016	2.19348	1.67534	2.30344	1.7352	1.39992	1.01853	1.46798	1.8342	1.20024	1.39772	1.52711	1.80477	4.03974	1.27687	1.99016	2.0561	1.54781	1.81185	2.34751	1.46717	1.1709	1.5496	1.76019	1.98727	2.81863	1.5871	1.71468	1.49267	1.21284	2.69865	1.75703	1.47907	1.39832	3.60573	2.24796
Geobacillus	5.16362	4.60887	4.75228	3.9494	4.96501	4.34279	4.45605	4.43285	4.43055	5.71139	4.68286	4.07428	4.06682	4.5633	3.79628	4.53649	6.15573	4.5929	3.93566	4.78281	3.97769	5.3589	4.18457	3.98474	4.85632	4.4099	4.04845	4.71084	3.38952	4.15907	7.1887	5.17966	4.34551	4.64333	4.17061	4.1895	5.08926	4.34438	5.78145	6.03392	3.43737	4.70181	3.58372	4.47951	4.95218	4.32756	4.18139	3.59519	4.14205
Geobacter	3.89028	3.59903	4.35386	2.89783	1.0793	3.95517	3.69398	4.24982	2.25443	4.23551	3.56109	1.26094	2.54643	3.88667	1.55805	4.79816	1.66802	4.2002	2.84431	2.81419	2.41191	1.30794	2.53556	2.34164	3.25514	2.81333	3.94754	4.15104	1.74052	4.12838	2.49174	4.04281	2.09786	4.28557	0.659147	4.18276	4.64322	5.3679	2.29237	1.01071	3.3135	4.55207	0.571798	1.97645	2.97036	0.952809	1.5414	1.37973	3.00665
Geofilum	0.689592	0.760913	0.678391	1.49036	1.25679	1.62304	0.412036	2.63409	0.846957	1.60565	1.21049	1.23226	-0.347556	1.53606	1.52938	1.19724	1.63935	1.16094	0.825664	0.552724	0.796182	2.95336	0.940401	0.725918	0.952849	1.40586	1.23971	0.682031	1.73032	1.79626	0.876014	1.41295	2.08766	0.795374	0.587308	0.954757	1.36128	1.52147	2.35283	1.1882	2.87401	0.820873	0.541037	0.688162	1.36474	1.01327	0.824066	1.34897	1.65312
Geoglobus	2.17419	2.24551	2.10725	2.85696	2.62339	3.30663	1.77864	1.79676	2.21356	2.97225	2.78262	2.80439	2.17831	3.1082	3.10151	2.62388	3.21148	2.48688	2.15161	2.10775	2.28078	2.92343	2.62398	2.21051	2.27879	2.77246	2.66635	2.11089	3.4139	3.47984	2.36061	2.77955	3.77125	2.27997	1.93137	2.38362	2.72788	3.0765	3.90786	2.5548	2.7344	2.30547	2.02563	2.2079	2.65324	2.5683	2.15001	2.83356	3.08198
Geopsychrobacter	1.48123	1.55255	1.35344	2.11233	1.87876	2.35653	1.03401	1.1038	1.46893	2.22762	2.25909	2.28087	1.74045	2.58467	2.57798	1.87467	2.68795	1.79011	1.45483	1.33468	1.58782	2.15036	1.67389	1.51755	1.58202	2.02783	1.91714	1.35708	2.46381	2.52974	1.66765	2.03492	2.82115	1.58701	1.22028	1.6298	1.98325	2.30343	3.13478	1.81017	2.03844	1.61251	1.33267	1.38195	1.91988	1.79523	1.45323	2.14061	2.32816
Geothrix	0.760803	-1.48981	0.555839	-0.743014	-0.976577	-0.686435	-1.82133	0.868801	-1.38641	-0.627721	-0.797434	0.809304	0.149098	-0.471857	-0.478543	0.206655	-0.368574	-0.637724	-1.50132	-1.70684	0.130427	-0.89117	-1.36908	-1.5248	-0.845813	-0.82751	-1.33584	0.559479	-0.579158	-0.513221	-1.3747	-0.820422	-0.221815	1.35201	-2.77218	-1.48972	-0.872091	-0.738097	0.0932587	-1.04517	-1.1251	0.155118	1.09767	-1.56739	0.493626	-1.2463	-0.974596	0.683215	-0.791362
Geovibrio	2.08278	2.1541	1.98288	2.70417	2.47061	3.09926	1.62585	3.29031	2.06077	2.81946	2.63838	2.66015	1.95655	2.96395	2.95727	2.34473	3.06724	2.41325	2.07798	1.97843	2.18937	2.7941	2.41661	2.1191	2.20516	2.61967	2.3872	1.98652	3.20653	3.27247	2.2692	2.62676	3.56388	2.18856	1.85304	2.25925	2.57509	2.94718	3.77853	2.40201	2.5679	2.21406	1.93422	2.06375	2.51128	2.43897	2.07638	2.74215	2.95761
Gilliamella	0.261868	0.333188	0.172975	0.688154	2.03955	1.18031	1.1948	-0.115561	0.0447561	2.38841	0.410043	2.75375	-1.08887	0.73562	0.728934	0.454897	3.64626	1.24001	0.164417	-0.00488971	0.368458	2.39575	2.08263	1.88316	-0.553041	0.603658	0.497369	0.176615	1.28759	1.35352	2.03325	0.610746	1.64493	1.95261	1.21662	2.0343	2.14404	2.54882	1.79521	0.385996	0.573064	0.393149	0.113313	1.70712	0.381152	0.455652	0.903138	0.921246	2.73266
Gimesia	3.08616	3.15748	2.95084	3.75294	3.51937	4.18105	2.67462	6.16816	3.10954	3.86823	3.67932	3.7011	2.70843	4.0049	3.99821	3.57863	4.10818	3.53862	2.93919	2.9428	3.19275	3.75847	8.62769	3.12249	3.33053	3.66844	3.6211	2.95447	5.87329	4.35427	4.85755	3.67553	6.23063	3.19194	2.96382	3.2272	3.62386	3.91155	4.7429	5.03574	5.13781	3.21744	2.93761	3.00958	3.72341	3.40334	3.20175	3.74554	3.92556
Gloeobacter	5.29455	1.45898	1.46364	2.14752	1.91396	1.95007	1.0692	2.59519	1.50413	3.84778	2.10243	3.70917	1.01416	2.42801	2.42132	3.64994	2.53129	1.84212	2.756	1.28695	1.49425	2.10263	1.26743	1.42398	1.63403	2.06303	2.10745	1.46728	2.05735	2.12329	1.57408	2.07012	2.41469	4.66337	1.63756	1.74	3.60341	2.2557	3.08706	1.84537	1.90486	1.51894	1.2391	1.31451	2.00355	3.33246	3.09021	3.632	2.43836
Gluconacetobacter	-0.399309	-0.327989	-0.559803	0.281972	0.0484093	0.320141	-0.796347	-0.776738	-0.361426	0.397266	1.70897	1.73074	0.965971	0.449581	0.442894	2.09547	0.552863	0.0461444	-0.676117	-0.589212	-0.29272	0.226461	-0.362502	-0.362984	-0.161944	0.197476	-0.183983	-0.556163	0.427418	0.493355	-0.212887	0.204565	0.784761	-0.293528	-0.5374	1.30153	0.152896	0.379534	1.21089	-0.0201857	1.55173	2.0539	-0.547865	-0.536205	0.0090701	-0.12867	-0.290727	0.260068	0.414924
Glycomyces	0.903678	0.974998	0.673146	1.40486	1.1713	1.32758	0.326542	0.526249	0.761463	1.52015	3.03149	1.46831	2.75313	1.77211	1.76542	2.63596	1.87539	1.28877	0.689333	0.482136	1.01027	1.29781	0.644935	0.940003	1.08068	1.32037	1.09347	0.676785	1.43485	1.50079	1.0901	1.32745	1.7922	1.00946	1.88852	0.949512	1.27579	1.45088	2.28224	1.1027	1.25792	1.03496	2.34009	0.634632	1.18902	0.942678	0.951895	1.56306	1.64787
Gordonia	9.72659	8.81867	10.3764	9.23992	7.95191	11.2069	8.05057	9.022	9.2679	10.2728	13.0946	11.1042	15.9702	7.25422	10.707	9.69437	9.67943	10.81	12.4156	8.83736	9.87441	10.1385	10.2053	9.38232	11.0408	8.10098	12.1321	9.53949	9.34947	9.67066	9.01394	8.93119	8.6595	9.60649	11.3184	10.5758	12.9743	9.26845	9.23307	9.46828	10.706	9.81544	9.57804	9.64955	8.71293	9.58741	8.1512	11.3327	8.78475
Gordonibacter	2.0197	2.09102	1.87219	2.61243	2.37887	2.86764	1.53411	1.64227	1.96903	2.72772	2.57815	2.59992	1.59951	2.90372	2.89704	2.29837	3.00701	2.29299	1.95772	1.85038	2.12629	2.66605	2.185	2.05603	2.0849	2.52794	2.34085	1.87583	2.97492	3.04086	2.20613	2.53502	3.33226	2.12549	1.73308	2.14856	2.48335	2.81912	3.65048	2.31027	2.53515	2.15098	1.87115	1.7462	2.46815	2.31092	1.95612	2.67908	2.84692
Gottschalkia	-1.11324	-1.04192	-1.1611	-0.442349	-0.675912	-0.13519	-1.52067	-1.49067	-1.08575	-0.327056	-0.5687	-0.546925	-1.5629	-0.243123	-0.249809	-0.585207	-0.139841	-0.710149	-1.04542	-1.22545	-1.00665	-0.40978	0.767129	-1.07692	-0.918238	-0.526845	-0.542736	-1.15746	-0.0279131	0.0380247	0.65814	-0.519757	0.32943	-1.00746	-0.0961987	-0.884733	-0.571426	-0.256707	0.574649	-0.744507	-0.625025	-0.981964	-1.2618	-1.15362	-0.701343	-0.764911	-1.04702	-0.453866	-0.186372
Gracilibacillus	1.42957	1.50089	1.2604	2.1273	1.89373	2.53486	1.04898	1.05214	1.4839	2.24259	2.0503	2.07207	0.860082	2.37587	2.36919	1.78742	2.47916	1.80058	1.07832	1.28416	1.53616	2.09983	1.85222	1.46589	1.59249	2.0428	1.82989	1.26404	2.64214	2.70808	1.61599	2.04989	2.99948	1.53535	1.24351	1.53677	1.99822	2.2529	3.08426	1.82514	1.97821	1.56085	1.28101	1.4467	1.87779	1.7447	1.46371	2.08894	2.23513
Gracilimonas	2.04717	2.11849	1.97614	2.71938	2.48581	3.12619	1.64106	4.4771	2.07598	2.83467	2.65431	2.67608	1.91966	2.97989	2.9732	2.48606	3.08317	2.39693	2.06166	1.95955	2.15376	2.77522	2.44355	2.0835	2.18884	2.63488	2.52854	1.97978	3.23347	3.29941	2.23359	2.64197	3.59081	2.15295	1.25905	2.2525	2.5903	2.9283	3.75965	2.41722	2.63448	2.17845	1.89862	2.05458	2.47142	2.42009	2.06006	2.70655	2.95086
Gramella	1.27635	1.34767	1.14057	1.94622	1.71266	2.09924	0.867904	2.48388	1.30283	2.06152	1.8891	1.91088	1.1477	2.21468	2.208	1.75349	2.31796	1.62168	1.2864	1.1228	1.38294	1.93847	3.00156	1.31267	1.41359	1.86173	1.79596	1.14421	2.20652	2.27246	1.46277	1.86882	2.56386	1.38213	1.05852	1.41694	3.40211	3.67651	2.9229	1.64407	1.77511	1.40763	1.12779	1.28367	1.60524	1.58334	1.28481	1.93573	2.1153
Granulibacter	1.71982	1.79114	1.70522	2.22574	1.99218	2.54449	1.14742	1.34239	1.58234	2.34103	2.22749	2.24926	1.44641	2.55306	2.54638	8.13099	4.24131	2.10543	0.665268	1.55255	1.82641	2.36822	4.18378	1.75614	1.89735	2.14124	1.94464	1.70886	2.65177	2.71771	1.90624	2.14833	4.59407	1.8256	1.53166	1.98159	2.09666	2.52129	3.35265	1.92358	2.30004	1.8511	3.15622	1.54986	2.20547	2.01309	1.76856	2.37919	2.67995
Granulicatella	1.39259	1.46391	1.07541	1.9833	1.74974	3.77966	0.904985	1.01516	1.33991	2.0986	1.78961	3.39634	1.99738	2.11518	2.1085	1.80535	2.21847	1.70778	3.08955	0.694989	1.49918	3.09562	3.09702	1.42892	3.08465	1.89881	1.84782	1.07905	2.30197	2.36791	1.57901	1.9059	2.65932	1.49837	5.10989	1.35178	1.85423	1.66374	2.49509	1.68115	1.7083	1.52387	1.24404	3.46949	1.80744	1.15553	1.37091	2.05197	2.05014
Granulicella	2.05274	2.12406	1.98858	2.63217	2.39861	2.6476	1.55385	1.67531	1.98877	2.74747	4.17327	2.61008	1.79344	2.91389	2.9072	2.43425	3.01717	1.96196	1.4332	1.83465	2.15932	2.65032	1.96495	2.08906	1.75387	2.54768	2.47672	1.99222	2.75487	2.82081	2.23916	2.55477	3.11222	2.15852	1.94575	2.26494	2.5031	2.8034	3.63475	2.33001	2.54441	2.18402	1.90418	1.85492	2.5084	2.29519	1.62509	2.71211	2.9633
Granulicoccus	1.87979	1.95111	1.94432	2.50254	2.26898	2.78269	1.42422	1.50236	1.85914	2.61784	2.42959	2.45136	3.16931	2.75516	4.33344	4.6852	2.85845	2.57472	2.23944	1.65152	1.98638	2.46719	2.10005	1.91612	2.36663	2.41805	2.40574	1.94796	2.88997	2.95591	2.06621	2.42513	4.83227	1.98557	5.03313	2.22069	2.37347	2.62026	3.45162	3.78535	2.45649	3.59604	1.73124	3.32375	2.3961	3.69702	2.23784	2.53917	2.91905
Grimontia	6.60119	7.33993	7.01856	6.20312	6.67242	6.66386	7.44251	6.34875	7.27226	6.47777	6.52071	6.63129	6.01148	6.59693	7.28298	6.23824	7.03838	6.8131	6.78959	7.34069	7.17254	6.74616	7.03566	7.43833	6.36526	6.84714	6.70764	7.30196	7.36837	7.83089	7.56576	7.35411	7.72572	6.55569	6.67936	7.1449	6.55344	6.45037	6.37352	7.20807	6.89968	6.62405	7.62763	7.97261	6.99431	7.43285	7.1825	6.73005	7.66093
Gryllotalpicola	1.73296	1.80428	1.70908	2.47447	2.24091	2.53941	1.39615	2.94049	1.83107	2.58976	3.95147	2.38829	1.30523	2.69209	2.6854	2.16535	2.79537	2.22179	1.88651	1.68244	1.83955	2.49811	1.85677	1.76928	2.0137	2.38998	2.20782	1.71272	2.64669	2.71262	3.50434	2.39706	3.00403	1.83874	2.83749	1.98545	2.3454	2.65119	3.48254	2.17231	2.26195	1.86424	1.5844	1.73685	2.26965	2.14298	1.88491	2.39233	2.68381
Gulosibacter	4.73663	4.80795	4.58117	5.26091	5.02735	5.25216	4.18259	4.3592	4.61751	5.37621	5.29326	5.31503	4.97663	5.61883	5.61215	5.09861	5.72212	5.15781	4.82254	4.39993	4.84322	5.2156	4.56951	4.77296	4.94972	5.17642	5.14108	4.58481	5.35943	5.42537	4.92305	5.18351	5.71678	4.84241	6.3078	4.85754	5.13184	5.36868	6.20003	4.95875	5.1411	4.86791	4.58808	4.58302	5.12586	4.86047	4.82094	5.39601	5.5559
Gynuella	1.40903	1.48035	1.39724	2.14263	1.90907	2.48684	1.06431	1.0316	1.49923	2.25793	2.28848	2.31026	1.71246	2.61406	2.60737	1.82058	2.71734	1.81803	1.48276	1.33965	1.51562	2.15532	1.8042	1.44536	1.60994	2.05814	1.86306	1.40088	2.59412	2.66005	1.59545	2.06522	2.95146	3.09977	1.25448	1.6736	2.01356	2.30839	3.13975	1.84047	2.0367	1.54031	1.26048	1.44345	2.04716	1.80019	1.48116	2.06841	2.37196
Haematobacter	2.96388	3.77216	1.913	4.70314	2.14765	12.3918	10.5196	3.80884	6.13013	5.95594	2.38835	5.21748	5.25671	2.71393	10.5838	1.09322	2.81721	3.18355	7.26364	1.69573	4.65543	2.51141	1.54301	3.73717	2.97547	4.61865	2.72066	1.91664	2.33293	3.98383	3.88726	3.88877	5.0122	4.94413	4.63967	2.18937	2.25214	4.24944	3.49584	3.66402	5.08191	1.51019	2.81532	3.25305	2.25615	5.3262	5.65404	4.36022	2.88773
Haematospirillum	2.42603	2.49735	2.3612	3.07313	2.83957	3.26213	1.99481	2.0486	2.42973	3.18843	3.02285	3.04463	2.46647	3.34843	3.34174	2.77148	3.45171	2.782	2.05974	2.22968	2.53262	3.04535	2.57949	2.46236	2.57391	2.98864	2.81395	2.36484	3.36941	3.43535	2.61245	2.99572	3.72675	2.53181	2.21459	2.63757	2.94406	3.19842	4.02978	2.77097	2.93035	2.55731	2.27748	2.29931	2.90355	2.69022	2.44513	3.08541	3.33593
Haemophilus	8.33642	8.64435	8.10401	8.56632	8.47811	8.47013	8.69428	7.96849	8.8034	7.98816	8.16257	8.54955	7.44059	8.85336	8.56228	7.39436	7.67785	7.98958	8.25812	9.20056	8.20546	7.41742	8.73975	8.90107	8.11656	8.33152	8.28027	8.35144	9.02828	8.75817	8.23967	8.38317	8.90019	8.46113	8.02604	8.45105	8.19345	8.38634	7.71181	8.35312	8.285	8.19607	8.79956	8.86527	8.7559	8.55706	8.68534	8.20384	8.97877
Hafnia	11.5567	11.018	11.0918	10.7566	10.5886	8.68006	11.2632	10.0217	11.1626	9.83791	11.2124	11.7566	9.45597	10.8859	11.6807	9.73008	10.7179	11.0636	10.4399	10.8961	10.5779	10.8795	11.2025	11.1724	10.5772	11.0272	11.5888	10.9288	11.2898	11.4113	10.792	11.0343	11.7561	11.3281	10.7723	11.1414	10.6275	11.3474	11.3643	10.6429	11.2404	10.5304	11.305	10.2679	10.9564	11.1892	11.2337	11.3878	11.6427
Hahella	-0.294933	1.36135	-0.299664	0.415685	0.182122	0.528428	0.922328	1.64957	-0.227713	0.530979	0.36684	0.388616	-0.89123	0.692418	0.685732	-0.0264522	0.7957	-0.472095	-0.279047	-0.306468	1.39662	0.509205	-0.154215	-0.258608	0.904779	0.331189	0.0160189	-0.296024	0.635705	0.701642	-0.108511	0.338277	0.993048	-0.189151	-0.237806	1.56166	0.286609	0.662278	1.49363	0.113527	0.279017	-0.163653	-0.443488	-0.318002	0.217932	1.73904	0.775996	0.364444	0.675063
Halalkalibacillus	1.9692	2.04052	1.82126	2.64808	2.41452	3.06003	1.56976	1.59178	2.00468	2.76337	2.53271	2.55448	1.47074	2.85828	2.8516	2.36031	2.96157	2.28322	3.88289	1.86442	2.07579	2.68009	2.37738	2.00553	2.07513	2.56358	2.40278	1.8249	3.1673	3.23324	2.15563	2.57067	3.52465	2.07499	1.71965	2.09762	2.519	2.83316	3.66452	2.34592	2.50785	2.10048	1.82065	2.01372	2.37565	2.32496	1.94635	2.62858	2.79598
Halalkalicoccus	0.0959212	0.167241	-0.0441769	0.639328	0.405765	0.97695	-0.438991	-0.281508	-0.00407015	0.754621	0.546938	0.568714	-0.301771	0.872516	0.865829	0.291959	0.975798	0.43837	-0.161064	-0.262904	0.202511	0.55277	0.294306	0.132247	0.230281	0.554832	0.334431	-0.0405372	1.08423	1.15016	0.282343	0.56192	1.44157	1.78667	-0.136459	0.232189	0.510252	0.705842	1.5372	0.33717	0.439673	0.227202	-0.0526339	-0.0645971	0.572532	1.7826	0.101498	0.755299	0.93055
Halanaeroarchaeum	2.0369	2.10822	1.98396	2.73706	2.5035	3.10409	3.2437	1.65947	2.09366	2.85235	2.64215	2.66393	2.12035	2.96773	2.96104	2.46216	3.07101	2.36358	2.02831	1.92319	2.14349	2.73886	2.42145	2.07323	2.15549	2.65256	2.50463	1.9876	3.21137	3.27731	2.22332	2.65965	3.56871	2.14268	1.804	2.26032	2.60798	2.89193	3.72329	2.4349	2.62079	2.16818	4.21028	2.055	2.51842	3.96869	2.02671	2.69628	2.95868
Halanaerobium	0.0586959	0.130016	-0.0749102	0.64625	0.412687	1.12055	1.15289	-0.318733	0.00285186	0.761543	2.19858	0.635395	-0.359822	0.939196	0.93251	0.337962	1.04248	0.510556	-0.0888775	-0.180366	0.165286	0.635308	0.43791	0.0950213	0.302467	0.561754	0.380433	-0.0712705	1.22783	1.29377	0.245118	0.568842	1.58517	0.164478	1.11613	0.201456	0.517174	0.78838	1.61974	0.344092	0.669982	0.189977	-0.0898592	-0.10118	0.257217	0.280176	0.173684	0.718074	0.899817
Halapricum	2.68843	2.75975	7.94258	5.79086	3.23537	4.29049	2.39061	5.48092	9.74439	5.16919	3.75814	3.77992	5.04907	4.08372	4.07704	9.35847	4.187	7.9421	5.67184	2.48056	9.27075	3.29623	7.85577	7.67895	0.965823	4.9694	3.67302	5.51326	4.39776	6.78563	9.38264	4.97648	4.75511	2.79421	4.75347	3.46406	5.66178	7.3562	4.28066	10.1093	5.78644	5.98963	6.44676	3.04127	3.75154	7.18903	7.43695	3.34781	8.68598
Halarchaeum	1.99295	2.06427	1.89991	2.68821	2.45465	3.07723	1.60989	1.61552	2.04481	2.8035	2.59543	2.61721	3.58859	2.92101	2.91432	2.43312	3.02429	2.30012	1.96484	1.91615	2.09954	2.73182	2.39459	2.02927	2.09203	2.60372	2.47559	1.90355	3.18451	3.25044	2.17937	2.6108	3.54185	2.09873	1.74685	2.17627	2.55913	2.8849	3.71625	2.38605	2.54928	2.12423	1.84439	2.01484	2.44377	2.37669	1.96325	2.65233	2.87463
Haliangium	5.71656	4.8948	5.14924	5.41965	5.18609	5.03124	5.92629	5.88662	5.84038	6.16297	6.69583	5.13265	5.36002	5.72595	5.06719	4.67876	6.07024	4.83088	5.42944	5.20393	5.82315	6.01961	6.13286	7.33785	5.47079	3.46069	5.08381	6.07042	5.42802	3.61949	6.10944	5.97027	2.32593	2.12191	5.31224	5.4256	6.22346	5.72522	5.9045	5.3585	6.48311	6.0543	6.62246	5.3082	5.53639	4.92751	6.07897	6.37594	5.76139
Halioglobus	0.438691	2.09497	0.321786	0.999973	0.76641	1.42139	-0.0783466	0.0612618	0.356575	1.11527	0.936168	0.957944	0.143833	1.26175	1.25506	0.417008	1.36503	0.550737	2.48327	0.159872	0.545281	0.975545	3.06067	0.475016	1.92761	0.915477	0.459479	0.325426	1.52867	1.5946	0.625113	0.922565	1.88601	2.12944	0.348971	0.598152	0.870896	1.12862	1.95997	0.697815	1.00054	0.569971	0.290136	3.49884	1.03524	2.20538	0.213865	1.09807	1.29651
Haliscomenobacter	0.641961	0.713281	2.01935	0.984673	0.751109	1.22041	1.49132	2.58646	0.341274	1.09997	1.0757	1.09747	-0.0689992	1.40127	1.39459	0.851971	1.50456	1.13409	0.270498	0.0783807	0.748551	0.894054	0.53777	0.678286	0.926003	2.48514	0.894442	2.02299	2.91265	2.97859	0.828383	0.907265	1.68503	0.747743	0.533164	0.710752	0.855596	2.63209	1.87848	0.682514	1.20802	0.773241	0.493406	0.342888	0.928551	0.538923	0.79722	1.30134	1.40911
Hallella	2.81172	2.88304	2.80186	3.38162	3.14806	3.87738	3.88826	2.43429	4.32319	3.49691	3.31568	3.33746	2.33889	3.64126	3.63457	3.19287	3.74454	2.92934	2.99031	2.53033	2.91831	3.346	3.19474	2.84805	2.72125	3.29712	3.23534	2.8055	5.56962	4.05059	2.99814	6.11157	4.342	2.9175	3.93727	3.07823	3.25254	5.08404	4.33043	3.07946	3.34317	2.943	2.66317	2.80283	3.26081	4.57583	4.17743	3.4711	3.77659
Haloarcula	1.72046	1.79178	1.69196	2.40315	2.16958	2.74314	1.32483	1.34303	1.75975	2.51844	2.3167	2.33848	1.50076	2.64228	2.63559	2.13243	2.74556	2.09217	1.75689	1.62009	1.82705	2.43576	2.0605	1.75679	1.88408	2.31865	2.1749	1.6956	2.85042	2.91635	1.90688	2.32574	3.20776	1.82624	1.52448	1.96832	2.27407	2.58884	3.42019	2.10099	2.29875	1.85174	1.57191	1.74548	2.32351	2.08063	1.75529	2.37984	2.66668
Halobacillus	0.494941	0.566262	1.9847	1.14808	0.914521	1.4659	0.0697652	0.117512	0.504686	1.26338	0.981708	1.00348	-0.0189497	1.30729	1.3006	0.981756	1.41057	2.35303	2.14984	0.40994	0.601531	1.22561	0.783254	0.531267	0.559977	1.06359	1.02423	0.403376	1.57317	1.63911	0.681363	1.07068	1.93052	0.600723	1.18008	2.26106	1.01901	1.37869	2.21004	0.845926	1.1298	0.626222	0.346386	0.545885	2.27175	3.67784	0.431194	2.73928	3.69639
Halobacteriovorax	1.55584	1.62716	1.51018	2.246	2.01244	2.69432	1.16768	1.17841	1.6026	2.36129	2.14601	2.16779	1.08878	2.47159	2.46491	2.00926	2.57487	1.94054	1.60527	1.42041	1.66243	2.23608	2.01167	1.59216	1.73245	2.1615	2.05173	1.51382	2.80159	2.86753	1.74226	2.16859	3.15893	1.66162	1.37681	1.78654	2.11692	2.38916	3.22051	1.94384	2.16304	1.68712	1.40728	3.10219	1.69922	1.88095	1.60367	2.21521	2.4849
Halobacterium	1.90539	1.97671	1.77332	2.54814	2.31458	2.89793	1.46982	1.52796	1.90474	2.66344	2.45153	2.47331	1.99161	2.77711	2.77042	2.33212	2.88039	2.19411	1.85884	1.74604	2.01198	2.56171	2.21529	1.94172	1.98602	2.46365	2.37459	1.77696	3.00521	3.07115	2.09181	2.47073	3.36255	2.01117	1.62721	2.04968	2.41907	2.71478	3.54614	2.24598	2.4054	2.03667	1.75683	1.8003	2.33389	2.20658	1.85724	2.56477	2.74804
Halobacteroides	1.90803	1.97935	1.65015	2.53952	2.30595	3.06771	1.4612	1.5306	1.89612	2.65481	2.48741	2.50918	1.29751	2.81298	2.8063	2.13971	2.91627	2.23561	1.90034	1.72437	2.01462	2.54004	2.38507	1.94435	2.02752	2.45502	2.18218	1.65379	3.17499	3.24093	2.09445	2.46211	3.53233	2.01381	1.67092	5.09644	2.41044	2.69311	3.52447	2.23736	2.44888	2.03931	1.75947	1.81517	2.28117	2.18491	1.89874	2.56741	2.62487
Halobellus	5.47958	5.5509	5.40473	6.17888	5.94531	6.54839	5.10056	5.10215	5.53548	6.29417	6.05616	6.07793	5.39657	6.38174	6.37505	5.89208	6.48502	5.78436	5.44908	5.36281	5.58617	6.17848	5.86575	5.51591	5.57627	6.09438	5.93455	5.40837	6.65567	6.7216	5.666	6.10147	7.01301	5.58536	5.22416	5.6811	6.0498	6.33156	7.16291	5.87672	6.02004	5.61086	5.33103	5.49577	5.98542	5.82335	5.44749	6.13896	6.37946
Halococcus	0.943798	2.60008	6.81822	4.45075	5.49729	2.12197	2.887	4.65383	8.81378	4.56604	5.15606	3.95544	6.06667	4.25924	2.66759	8.457	2.77756	7.63245	4.73278	2.35226	8.06162	3.16793	6.99392	6.65255	-0.323831	3.88082	3.54527	5.48306	5.68868	5.46511	8.70765	4.37334	6.97891	3.37151	3.03583	5.36876	6.2692	5.64293	4.15236	9.2896	5.516	4.245	5.74944	1.22561	2.1441	7.67078	6.8783	1.60318	6.45415
Halocynthiibacter	-0.792789	-0.721469	-0.829201	-0.151042	-0.384605	0.16105	-1.22936	0.414744	-0.79444	-0.0357487	-0.234324	-0.212548	-0.879803	0.0912536	0.0845674	-0.384438	0.194536	-0.357667	-0.957101	-1.07176	-0.6862	-0.256089	-0.521593	-0.756464	-0.565756	-0.235538	-0.341967	-0.825561	0.268327	0.334264	-0.606367	-0.22845	0.62567	-0.687007	-0.927099	-0.552835	-0.280118	1.48195	0.72834	-0.4532	-0.233702	-0.661509	-0.941344	-0.882161	-0.322347	0.973742	-0.694539	-0.133412	0.145526
Haloferula	1.93237	2.00369	1.86541	2.54641	2.31285	2.58603	3.79002	3.87687	1.90301	2.6617	2.46766	2.48943	1.89084	2.79323	4.37151	2.44472	2.89652	2.4859	1.30989	1.66926	2.03896	2.48494	3.48835	3.55366	2.27781	2.46191	2.48719	1.86905	2.69331	2.75924	2.11879	2.469	3.05065	2.03815	4.48042	2.14178	2.41733	2.63801	3.46936	2.24425	2.44464	2.06365	1.78382	1.8157	2.30998	3.71477	2.14902	2.59175	2.84014
Haloglycomyces	2.09583	2.16715	1.99689	2.72547	2.49191	3.03143	1.64715	1.7184	2.08207	2.84076	2.65897	2.68075	1.87575	2.98455	2.97786	2.38751	3.08783	2.00086	3.99677	1.90958	2.20242	2.72525	2.34879	2.13215	3.37774	2.64097	2.42999	2.00053	3.13871	3.20465	2.28225	2.64806	3.49605	2.20161	3.01374	2.27326	2.59639	2.87833	3.70968	2.42331	2.62056	2.22711	1.94727	2.04197	2.48717	2.37012	1.66399	2.7552	2.97162
Halogranum	3.26315	3.33447	3.16162	3.92469	3.69112	4.2476	2.84637	2.88572	3.28129	4.03998	3.79653	3.8183	2.99836	4.1221	4.11542	3.53345	4.22539	3.56183	3.22656	3.13465	3.36974	3.95033	3.56496	3.29948	3.35374	3.84019	3.57592	3.16526	4.35488	4.42082	3.44957	3.84728	4.71222	3.36893	2.99026	3.43798	3.79561	4.1034	4.93476	3.62253	3.8057	3.39443	3.1146	3.19632	3.62704	3.5952	3.22496	3.92253	4.13635
Halolactibacillus	1.95725	2.02857	1.8629	2.57824	2.34468	2.95985	1.49992	1.57982	1.93485	2.69354	2.48974	2.51152	1.33701	2.81532	2.80863	2.36414	2.9186	2.24253	1.90726	1.78111	2.06384	2.59678	2.2772	1.99358	2.03444	2.49375	2.40661	1.86654	3.06712	3.13306	2.14367	2.50084	3.42447	2.06303	1.68316	2.13927	2.44917	2.74986	3.58121	2.27609	2.48732	2.08853	1.8087	1.9322	2.35807	2.24165	1.90566	2.61663	2.83763
Halolamina	2.80633	3.61462	1.24673	1.53779	2.88919	1.69388	0.459468	0.843939	0.894389	1.65308	1.62908	1.65085	3.26592	1.95465	4.2699	1.51478	2.05794	1.85288	1.58729	0.670011	1.32796	3.07065	1.01124	2.84266	1.64479	3.03825	1.55725	1.25037	1.80116	1.86709	1.40779	3.04534	2.1585	1.32715	0.456123	1.5231	1.40871	3.96068	2.47011	1.23563	1.62639	1.35265	1.07281	0.869748	1.58294	1.13055	3.10097	1.88075	3.80642
Halomicrobium	-3.13908	-3.06776	-3.16925	-2.45688	-2.69044	-2.07318	-3.53519	-3.51651	-3.10027	-2.34158	-2.56537	-2.54359	-3.71924	-2.23979	-2.24647	-2.79458	-2.13651	-2.76904	-3.10431	-3.26863	-3.03249	-2.45296	-2.75582	-3.10276	-2.97712	-2.54137	-2.7521	-3.16561	-1.9659	-1.89997	-2.95266	-2.53428	-1.60856	-3.0333	-3.33464	-2.89288	-2.58595	-2.29989	-1.46853	-1.17407	-2.49496	-3.0078	-3.28764	-3.13679	-2.58244	-2.80809	-3.10591	-2.4797	-2.19452
Halomonas	5.13839	3.62475	3.64134	4.07312	3.83956	6.23393	6.16473	7.42392	5.75165	5.77338	6.55794	7.06514	7.07922	4.56159	4.5549	4.24721	4.66487	5.60991	6.87371	3.12381	5.98194	6.26142	5.55129	5.17471	6.98679	6.31056	7.4596	7.10441	5.60425	5.67018	6.90977	3.99572	6.69855	7.11864	6.62132	6.23964	6.7514	6.89992	4.92392	5.35593	6.43863	6.49206	6.21223	6.75682	5.79412	7.04379	6.85801	6.53473	4.61607
Halonatronum	0.392185	0.463505	0.258264	0.977106	0.743543	1.39396	-0.101213	0.0147559	0.333708	1.0924	0.794173	0.815949	-0.241272	1.11975	1.11306	0.630375	1.22303	0.637891	0.302618	0.0827381	0.498775	3.22034	0.711312	0.42851	0.429802	0.89261	0.672846	0.261904	1.50123	1.56717	0.578607	0.899698	1.85857	0.497967	0.057432	0.53463	0.84803	1.05148	1.88284	2.25991	0.811215	0.523466	0.24363	0.249694	0.862462	0.54328	0.301019	1.05156	1.23299
Halopiger	1.93694	2.00826	1.83952	2.63346	2.39989	3.00441	1.55514	1.55951	1.99006	2.74875	2.52977	2.55155	2.02277	2.85535	2.84867	2.3762	2.95863	2.26031	1.92504	1.85624	2.04353	2.67191	2.32177	1.97327	2.05222	2.54896	2.41867	1.84316	3.11169	3.17763	2.12337	2.55605	3.46903	2.04273	1.70803	2.11588	2.50438	2.82498	3.65634	2.3313	2.48088	3.65319	1.78839	1.95999	2.45172	2.31678	1.92344	2.59632	2.81424
Haloplasma	0.585831	0.657151	0.433275	1.22193	0.988368	1.62786	0.143611	0.208402	0.578533	1.33722	1.08515	1.10693	0.284783	1.41073	1.40404	0.970337	1.51401	0.854069	0.518796	0.43568	0.692421	1.25135	0.945213	0.622157	0.64598	1.13743	1.01281	0.436914	1.73513	1.80107	0.772253	1.14452	2.09248	0.691613	0.299841	0.70964	1.09285	1.40443	2.23578	0.919773	1.11299	0.717112	0.437276	0.446636	1.0235	0.896222	0.517197	1.24521	1.408
Halorhabdus	1.9912	2.06252	1.90056	2.6481	2.41454	3.04663	1.56978	1.61377	2.0047	2.76339	2.56141	2.58319	1.89076	2.88699	2.8803	2.41357	2.99027	2.28019	1.94491	1.8861	2.09779	2.70178	2.36399	2.02753	2.0721	2.5636	2.45604	1.9042	3.15391	3.21984	2.17762	2.57069	3.51125	2.09698	1.7248	2.17693	2.51902	2.85485	3.6862	2.34594	2.54255	2.12248	1.84265	2.00236	2.42227	2.34664	1.94332	2.65058	2.87529
Halorhodospira	2.26811	2.33943	2.23872	2.93247	2.69891	4.67236	1.85415	3.47564	2.28907	3.04776	2.93361	2.95539	2.40833	3.25919	3.2525	2.62457	3.36247	2.72127	2.38599	2.02332	2.3747	2.83899	2.40475	2.30444	2.51318	2.84797	2.66704	2.24236	3.19467	3.26061	2.45453	2.85506	3.55202	2.37389	4.25207	2.51508	2.80339	2.99207	3.82342	2.63031	2.67074	2.39939	2.11956	3.66024	2.69849	2.48386	2.38439	2.92749	3.21345
Halorubrum	8.96739	6.31624	8.26443	6.33704	7.68844	7.2994	5.99569	8.18942	6.91604	6.45234	4.77771	7.12142	7.78856	7.42522	6.68157	8.22458	5.20657	7.48294	7.52295	5.61291	7.19951	7.16554	5.87979	7.12924	7.27486	6.98951	6.68209	8.95396	8.54418	6.73565	6.43134	7.48203	7.02705	7.72921	6.85098	7.18716	6.20797	7.31862	7.41301	7.25728	6.82048	8.44659	6.09637	5.50641	7.18859	6.81041	6.7835	6.9043	4.7156
Halosimplex	0.879841	0.951161	0.755089	3.06524	2.83167	1.62924	0.401955	0.502412	0.836876	1.59557	1.26203	2.86876	0.647859	1.5876	1.58092	1.25532	1.69089	1.32964	1.12645	0.545484	0.98643	2.94612	0.946597	2.50113	2.70651	2.98074	2.88276	2.34369	1.73652	1.80246	1.06626	1.40287	2.09386	0.985623	0.403286	3.35338	2.93616	3.09919	2.34559	3.50004	1.26078	1.01112	0.731286	2.3181	1.40891	3.32795	0.992769	1.53922	1.72982
Halostagnicola	1.52181	1.59313	1.40595	2.15981	1.92625	2.55186	1.08149	1.14438	1.51641	2.27511	2.07806	2.09984	1.45708	2.40364	2.39695	1.96016	2.50692	1.80616	1.47088	1.41545	1.6284	2.23112	1.86922	1.55813	1.59807	2.07532	2.00263	1.40959	2.65914	2.72508	1.70823	2.0824	3.01648	1.62759	1.25747	1.68231	2.03074	2.3842	3.21555	1.85765	2.06404	1.65309	1.37325	1.47601	1.931	1.87599	1.46929	2.18119	2.38067
Halotalea	1.92372	1.99504	1.85884	2.50176	2.2682	2.76889	1.42345	1.54629	1.85837	2.61706	2.61632	2.6381	1.76022	2.9419	2.93522	2.17261	3.04518	2.26862	1.93335	1.74669	2.03031	2.56236	2.08624	1.96004	2.06053	2.41727	2.21508	1.86248	2.87616	2.9421	2.11014	2.42436	3.2335	2.0295	1.29941	2.1352	2.37269	2.71544	3.54679	2.19961	4.0066	3.63996	1.77516	1.76952	2.41906	2.20723	1.93175	2.5831	2.83356
Haloterrigena	7.72042	7.79174	9.54343	6.35906	8.93285	6.76787	7.60267	7.34299	8.88558	8.05931	8.88514	8.16995	5.40838	8.47376	9.20404	6.67005	6.99208	9.20898	8.66194	8.34897	8.56398	8.67921	8.40715	9.34171	7.7785	9.08192	6.71253	8.69907	9.19707	9.26301	10.2288	9.089	7.23249	8.56317	8.08625	9.45723	7.81494	8.09532	10.1491	9.75734	8.32949	8.58867	8.30883	9.8323	8.82829	9.17208	9.52419	6.79484	7.34823
Halothermothrix	1.59113	1.66245	1.48894	2.17974	1.94618	2.70424	1.10142	1.21371	1.53634	2.29503	2.12217	2.14395	1.16829	2.44775	2.44106	3.52026	2.55103	1.93032	1.33089	1.49024	1.69772	2.30592	2.0216	1.62746	1.72223	2.09525	1.97777	1.49258	2.81152	2.87745	1.77756	2.10233	3.16886	1.69692	4.13657	1.76531	2.05067	2.45899	3.29034	1.87758	2.07381	1.72241	1.44258	3.10865	1.97255	1.95078	1.59345	2.25051	2.46367
Halothiobacillus	1.94672	2.01804	3.41347	2.4863	2.25274	2.56965	1.40798	4.73921	1.8429	2.60159	2.50155	2.52333	1.50519	2.82713	2.82044	2.19927	2.93041	1.96555	3.08316	1.63216	2.05331	2.44783	1.88701	1.98304	3.34242	2.4018	3.8267	1.83214	2.67693	2.74287	2.13314	2.40889	3.03427	2.0525	3.51886	2.10487	2.35722	2.60091	3.43226	2.18414	2.37355	2.078	3.38313	3.95761	2.22653	2.0927	1.62868	2.6061	2.80323
Halovivax	8.93437	8.26872	10.4671	8.39688	10.2028	7.064	7.84907	8.73751	9.33844	8.80168	8.32805	10.3092	8.80036	9.18414	7.79895	7.7322	9.04642	7.60829	9.75603	8.33168	7.456	9.3538	9.55128	8.97069	8.2482	8.8429	9.21525	9.27283	9.4932	9.55914	8.38383	9.05644	9.85055	8.59269	9.51699	9.54555	9.49019	5.59998	8.75327	9.44836	10.528	9.06565	8.04885	8.07356	8.48817	8.99867	9.03696	9.59375	8.9638
Hamadaea	1.18634	1.25766	1.01996	1.82517	1.59161	1.90724	0.746852	0.808909	1.18177	1.94047	3.314	1.75081	2.74061	2.05461	2.04793	2.90898	2.1579	2.83547	1.04731	1.06788	1.29293	1.88355	1.2246	1.22266	1.04242	1.74068	1.36649	1.0236	2.01452	2.08046	1.37276	1.74776	2.37186	1.29212	1.06975	1.29633	1.6961	3.62159	2.86798	1.52301	1.77408	1.31762	1.03778	1.15699	1.49615	4.98785	0.913635	1.84572	1.99469
Hapalosiphon	0.0527399	1.70902	0.00343027	0.571287	0.337724	0.9267	-0.507033	-0.324689	-0.0721114	0.68658	0.309673	0.331449	-0.546064	0.63525	0.628564	0.194696	2.3235	0.506561	0.171288	-0.199762	0.15933	0.615911	0.244057	0.0890654	0.298472	0.486791	0.237167	0.00706995	1.03398	3.42184	0.239162	0.493879	1.39132	0.158522	-0.487232	0.279796	0.44221	0.768984	1.60034	0.269129	2.09772	0.184021	-0.0958151	-0.249656	2.83618	0.26078	0.169689	0.712118	0.978157
Hassallia	3.42184	5.07813	3.10278	2.90114	2.66757	6.47389	2.27028	3.52984	1.60566	1.87893	2.42812	0.864933	2.5073	2.39113	1.16205	3.93483	3.38749	3.91739	2.49067	2.63559	1.20651	3.93669	2.50921	2.51475	2.60976	1.67914	2.39234	4.69138	2.16162	1.4906	1.77177	2.17165	3.65647	3.40733	1.9636	1.43162	3.21952	3.15687	3.69872	1.9469	2.31714	3.86347	2.87736	1.68191	3.0605	3.2767	1.99555	2.24472	2.49255
Helcobacillus	2.10531	2.17663	1.96927	2.71866	2.4851	2.99317	1.64034	1.72788	2.07526	2.83395	2.68813	2.7099	2.16981	3.0137	3.00702	2.42348	3.11699	2.41065	2.07537	1.94169	2.2119	2.75737	2.31053	2.14163	2.20256	2.63416	2.46595	1.97291	3.10045	3.16639	2.29173	2.64125	3.45779	2.21109	3.83189	2.24563	2.58958	2.91044	3.7418	2.4165	2.51975	2.23659	1.95675	2.0871	2.55169	2.40224	2.07378	2.76469	2.944
Helcococcus	0.281587	0.352908	0.173841	0.85782	0.624257	3.64584	-0.2205	-0.0958415	0.214422	0.973113	0.684708	2.29145	-2.15651	1.01029	1.0036	2.13768	4.28349	0.686542	1.67207	-0.036963	0.388177	0.77871	0.641265	0.317913	0.478453	0.773324	0.595185	1.76244	1.43118	1.49712	0.468009	0.780412	1.78853	0.387369	2.5054	0.450206	2.31371	0.931783	1.76314	0.555662	0.797887	0.412868	2.45496	0.239193	0.703665	0.423579	0.34967	0.940965	1.14857
Helicobacter	11.8211	12.3623	11.9402	12.2494	12.318	12.8232	12.1039	11.6327	12.0607	11.4904	11.3953	11.9667	11.4313	11.8154	11.8406	11.6216	11.7384	11.9382	11.7502	12.9573	11.847	11.5821	12.6255	12.6513	11.6047	11.9977	11.8093	12.2182	12.4038	12.2255	11.4808	11.8388	12.5553	11.8081	11.5954	12.0275	11.6514	12.0378	11.8092	11.8066	11.8805	11.9203	12.2703	12.3405	12.0714	12.1068	11.8538	11.8446	12.3295
Heliobacterium	2.1996	2.27092	2.08781	2.82042	2.58685	3.23474	1.7421	1.82217	2.17702	2.93571	2.72723	2.74901	2.11407	3.05281	3.04612	4.00252	3.15609	2.5086	3.49413	3.59672	2.30619	2.82743	2.5521	2.23592	2.30052	2.73592	2.46003	2.09145	3.34202	3.40796	2.38602	2.74301	3.69936	2.30538	1.94424	2.36418	2.69134	2.9805	3.81186	2.51826	2.70793	2.33088	2.05104	2.05699	2.65693	2.4723	2.17173	2.85898	3.06254
Hellea	2.18578	2.2571	2.02754	2.79373	2.56017	3.14364	1.71541	1.80835	2.15033	2.90902	2.70226	2.72404	3.50309	3.02784	3.02116	2.56676	3.13112	2.44833	2.11306	1.9852	2.29237	2.80087	2.461	2.2221	2.24024	2.70924	2.60923	2.03118	3.25092	3.31686	2.3722	2.71632	3.60826	2.29156	1.88936	2.3039	2.66465	2.95394	3.7853	2.49157	2.6461	2.31706	2.03722	2.03633	2.6188	2.44574	2.11146	2.84516	3.00226
Henriciella	1.01038	1.0817	0.864259	1.63382	1.40026	1.61348	0.5555	0.632953	0.990422	1.74911	1.71945	1.74123	1.33148	2.04503	2.03834	1.3315	2.14831	1.38797	0.584808	0.784225	1.11697	1.5999	0.930834	1.04671	1.17988	1.54932	1.37397	0.867899	1.72075	1.78669	1.1968	1.55641	2.0781	1.11616	0.810478	1.14062	1.50474	1.75297	2.58433	1.33166	1.50641	1.14166	0.861827	0.7786	1.23628	2.82973	1.0511	1.66976	1.83899
Hepacivirus	3.13967	3.03042	1.11525	1.91982	1.97576	1.13871	1.57847	1.8447	2.19396	1.67254	1.42644	1.44822	1.10489	1.75202	0.522941	1.01676	1.8553	1.76705	0.173463	1.54339	3.40673	1.70699	0.456069	3.176	2.40696	1.83532	1.90723	0.633458	1.98295	1.31193	2.40856	1.84241	2.82572	2.85843	1.86695	0.906185	2.08025	1.37464	-0.115936	0.769665	0.489527	1.99084	2.99112	1.98715	0.0794121	1.35186	2.56768	2.03351	2.45254
Hepatovirus	1.16742	2.82371	3.03734	1.86144	1.62788	4.06432	0.783122	2.37496	1.21804	1.97673	3.18391	1.62073	0.13036	1.92453	1.91784	1.5442	2.02781	1.20131	1.65852	1.27812	1.27401	2.09379	1.79672	1.20375	0.993222	1.77695	1.58667	1.45602	2.58664	2.65258	1.35385	1.78403	2.94398	1.2732	1.38249	1.72874	3.31733	2.24687	3.07822	3.14425	1.75281	1.2987	1.01887	1.25843	3.29293	1.73866	2.4494	1.8268	2.42711
Herbiconiux	1.93423	2.00555	1.85836	2.6321	2.39854	2.55164	1.55378	1.5568	1.9887	2.74739	2.5303	2.55208	1.55615	2.85588	2.84919	2.36215	2.95916	2.25857	1.9233	1.83409	2.04082	2.64976	1.869	1.97055	2.05048	2.5476	2.40462	1.862	2.65892	2.72486	2.12065	2.55469	3.01626	2.04001	1.69379	2.13472	2.50302	2.80283	5.21915	2.32994	2.46943	2.06551	1.78567	1.90303	2.26885	2.29463	1.9217	2.5936	2.83309
Herbidospora	4.80021	1.4121	5.42714	4.55716	2.00167	4.10549	1.15691	5.48692	5.29227	3.93548	5.23262	4.76897	5.28273	2.75084	2.74416	6.25183	2.85413	5.38987	2.32996	1.32562	4.9068	3.72626	6.08581	3.69904	1.48134	2.15073	2.04637	4.33125	2.6278	2.69374	7.01906	2.15782	4.57011	3.76849	5.22913	1.79662	2.10615	5.7538	3.12572	7.66099	3.14838	7.35471	2.77719	3.14992	4.11569	4.95609	5.74488	2.00016	2.49498
Higrevirus	1.91552	3.5718	1.72079	2.21082	3.56222	4.36556	3.93986	1.53809	1.56742	2.32611	2.10347	2.12524	2.49653	4.01401	2.42236	2.17138	2.53233	2.60637	1.49712	1.4815	2.02211	2.29718	2.09795	1.95185	2.39828	2.12633	2.21385	1.72443	2.88787	2.95381	2.10194	2.13341	3.24521	2.0213	1.45135	1.99716	2.08174	2.45025	3.28161	1.90866	2.07138	3.63176	1.76697	4.81554	1.99068	3.52701	2.26949	4.15986	2.69552
Hippea	0.907708	0.979028	0.810705	1.4221	1.18853	3.49616	0.343777	0.530279	0.778698	1.53739	1.36826	1.39004	0.394211	1.69384	1.68715	2.78614	1.79712	1.24107	2.2266	0.600766	1.0143	1.41644	1.22855	0.944033	1.03298	1.3376	1.24365	0.814344	2.01847	2.08441	1.09413	1.34469	2.37582	1.01349	2.40667	1.08707	1.29302	1.56951	2.40087	1.11994	1.38447	1.03899	0.759153	0.702297	1.28316	1.06131	0.904198	1.56709	1.78543
Hirschia	0.905613	0.976933	0.786677	1.49568	1.26211	1.74646	0.417356	0.528184	0.852277	1.61097	1.45052	1.47229	0.857824	1.7761	1.76941	1.12376	1.87938	1.22806	0.628622	0.646183	1.0122	1.46186	1.06381	0.941939	1.01997	1.41118	1.16623	0.790316	1.85373	1.91967	1.09204	1.41827	2.21108	1.0114	2.76896	1.06304	1.3666	1.61493	2.44628	1.19352	1.40005	1.03689	0.757058	0.751073	1.19071	1.10673	0.891184	1.56499	1.7614
Histophilus	4.65402	5.43161	5.10318	5.27804	5.08455	5.1077	5.56567	4.74748	4.03948	4.66985	4.43505	5.94476	3.54996	5.70685	5.27903	3.22445	4.63564	5.301	5.02362	6.54144	4.54243	4.85462	5.68529	5.75227	5.61966	5.93861	4.99628	4.92904	5.93845	5.78538	4.56214	5.20063	5.81848	5.1937	4.98155	5.20176	5.4086	5.78838	5.41162	4.70877	5.54021	5.29226	5.11552	6.1131	5.59491	5.28017	4.57334	4.33849	6.41233
Holdemanella	0.946218	1.01754	0.863017	1.62001	1.38645	2.09675	0.541695	3.37614	0.976616	1.73531	1.43441	1.45618	0.579907	1.75998	1.7533	4.448	1.86326	1.34647	2.332	0.747354	1.05281	1.56303	1.41411	0.982543	1.13838	1.53552	1.32055	0.866657	2.20403	2.26996	1.13264	1.54261	2.56137	1.052	0.759085	1.13938	1.49094	1.7161	2.54746	1.31786	1.53971	1.0775	0.797663	0.563617	1.37168	1.2079	1.0096	1.6056	1.83774
Holdemania	0.909007	0.980327	0.65298	1.40212	1.16856	1.8163	0.323799	0.531578	0.75872	1.51741	1.44546	1.46724	2.95001	1.77104	1.76435	3.61278	1.87432	1.1135	0.778228	0.611992	1.0156	1.42767	1.13366	0.945332	0.905412	1.31762	0.847893	0.65662	1.92358	3.57448	1.09543	1.32471	2.28092	1.01479	1.71825	3.25127	1.27304	1.58074	2.41209	1.09996	1.26672	1.04029	0.760452	0.0919361	1.24059	1.07253	0.776629	1.56838	1.62771
Holophaga	5.06105	6.71733	4.85785	7.8693	6.89877	5.80466	7.27641	6.26858	4.90398	7.24763	5.57971	7.92341	4.88128	7.49025	5.8986	5.47934	6.00857	5.96478	5.29369	4.74568	7.48957	5.56135	5.12202	5.09738	5.75669	5.46288	7.84374	6.44645	5.91194	7.56284	8.05483	5.46997	6.26928	6.75179	6.51804	7.94157	5.4183	5.71443	8.13074	5.24522	6.98125	5.19233	7.71985	6.42143	5.37997	5.20622	7.21287	5.72043	5.83257
Holospora	-1.02068	-0.949357	-1.23997	-0.0855194	-0.319083	0.286335	-1.16384	0.923822	-0.728918	1.61474	-0.0979928	-0.0762169	0.570604	0.227585	1.80586	1.0126	0.330867	-0.651753	0.775501	-1.077	-0.914087	2.06061	1.18865	-0.984352	1.46209	-0.170015	-0.529887	-1.23633	0.393611	0.459549	4.29503	-0.162927	0.750954	1.89246	1.03163	-0.963604	1.37037	-0.10825	0.723106	2.41968	-0.699028	0.695566	-1.16923	-0.879608	-0.311867	-0.616454	0.596338	-0.361299	-0.265243
Hordeivirus	1.5902	2.39848	-0.0795652	0.439291	1.79069	1.00136	0.945934	1.94973	-0.204107	0.554584	0.375845	1.98258	-1.34853	2.28638	0.694736	1.80079	2.38967	0.872068	1.98968	-0.311035	1.69679	2.0896	0.318719	1.62652	0.663979	1.93976	1.84326	2.246	1.10864	1.17458	0.191657	0.361883	1.46598	0.111017	1.82788	1.78176	0.310215	2.24267	3.07403	1.7221	0.659311	0.136516	1.44164	-0.0953076	1.81387	2.47144	2.12016	0.664613	0.895162
Hoyosella	2.13723	2.20855	2.06477	2.82112	2.58756	3.12071	1.7428	1.7598	2.17772	2.93642	2.69698	2.71876	1.64135	3.02256	3.01587	2.57854	3.12584	2.4444	2.10913	2.04754	2.24382	2.86321	2.43806	2.17355	2.23631	2.73663	2.62101	2.06841	3.22798	3.29392	2.32365	2.74371	3.58533	2.24301	1.88447	2.34114	2.69205	3.01629	3.84764	2.51896	2.70298	2.26851	1.98867	2.15571	2.58927	2.50808	2.10753	2.79661	3.0395
Humibacter	1.91658	1.9879	1.59879	4.14941	2.33088	5.22403	1.48612	1.53916	1.92104	5.00166	5.39631	4.93266	1.57485	2.91453	4.49281	2.2601	3.01781	2.76521	1.63745	1.94482	2.02317	2.76049	2.21946	1.95291	2.55712	5.93938	2.30257	1.60243	3.00938	3.07531	4.42493	2.48703	3.36672	2.02237	3.12925	3.46012	4.75729	2.91357	3.74492	2.26228	5.10803	2.04786	1.76803	1.87142	2.14583	2.40536	2.42834	4.16092	2.57352
Hydrocarboniphaga	0.382356	0.453676	0.412985	0.911101	0.677538	0.915875	1.41774	1.58989	0.267703	3.34832	1.03067	1.05244	-0.361932	2.94121	1.34956	0.926301	1.45953	0.643104	2.43627	0.17723	0.488946	3.31483	0.233231	0.418681	0.435015	0.826605	0.968772	0.416625	1.02315	1.08909	0.568778	0.833694	1.38049	0.488138	1.82181	0.689351	0.782025	1.14598	1.97733	2.19391	1.02494	0.513636	0.233801	0.29394	0.82835	0.637773	0.306232	1.04173	1.38771
Hydrogenibacillus	3.32092	3.53663	4.39815	3.22387	3.9414	3.5509	3.73051	2.60245	3.71798	2.6022	3.34661	2.45085	2.11949	4.22858	2.74797	3.57624	3.5949	1.46157	2.47922	4.10185	3.5719	1.95405	3.10926	3.35724	3.75599	3.87634	2.99068	1.99969	2.52067	3.72411	2.06676	3.99446	3.72601	3.70233	2.36065	2.9245	1.99526	3.69208	2.20151	3.65868	2.45471	2.6637	3.44799	3.37369	3.59752	3.36445	2.70967	2.05429	3.86386
Hydrogenivirga	1.64478	1.7161	1.54774	2.33771	2.10415	2.79756	1.25939	1.26736	1.69431	2.453	2.28273	2.3045	1.62747	2.60831	2.60162	2.0545	2.71159	1.97811	1.64283	1.52309	1.75137	2.33876	2.11492	1.68111	1.77002	2.25321	2.09697	1.55138	2.90484	2.97078	1.83121	2.2603	3.26218	1.75057	1.42493	1.82411	2.20863	2.49184	3.32319	2.03555	2.17078	1.77607	1.49623	3.23862	2.07755	1.98363	1.64123	2.30416	2.52247
Hydrogenobacter	2.04758	2.1189	1.97515	2.73401	2.50045	3.14722	1.65569	1.67015	2.09061	2.8493	2.69325	2.71503	2.04623	3.01883	3.01215	2.38972	3.12211	2.37536	2.04009	1.97921	2.15417	2.79488	2.46458	2.08391	2.16727	2.64952	2.43219	1.97879	3.2545	3.32044	2.234	2.6566	3.61184	2.15336	1.81642	2.25152	2.60494	2.94795	3.77931	2.43185	2.59631	2.17886	1.89903	2.07224	2.50927	2.43975	2.03849	2.70696	2.94988
Hydrogenophaga	4.39712	1.48492	3.83236	3.23675	2.2147	1.64001	1.08043	4.23496	5.64005	4.38952	3.82034	3.01899	5.37871	-0.377645	1.20063	6.46994	2.53299	4.59012	5.78891	-0.348688	5.20031	2.96949	3.76472	3.77186	0.787848	2.36376	3.39472	4.25611	2.39936	3.09333	5.48932	2.37085	2.99772	3.55181	2.53641	3.08826	3.38331	3.98929	-0.133549	6.64667	2.36221	3.86681	1.71251	-1.68254	2.25075	3.28178	4.25325	2.52044	3.1809
Hydrogenovibrio	1.90868	1.98	1.85279	2.62819	2.39463	2.97169	1.54987	1.53125	1.98479	2.74348	2.56545	2.58723	1.79429	2.89103	2.88434	2.37271	2.99431	2.23242	1.63299	1.81631	2.01527	2.63199	2.28904	1.94501	2.02433	2.54369	2.41518	1.85643	3.07896	3.1449	2.0951	2.55078	3.43631	2.01446	1.6736	2.12916	2.49911	2.78506	3.61641	2.32603	2.49142	2.03996	1.76013	1.94423	2.37014	2.27685	1.89555	2.56806	2.82752
Hylemonella	0.410224	0.481545	-2.01977	2.36775	-1.03574	-1.55215	-0.295531	0.0327954	-1.44557	-0.686881	-1.21702	-1.19524	2.08777	-0.891441	-0.898128	-1.60262	1.53377	-1.65465	1.63186	-1.64298	-1.80511	0.757656	-0.649827	-1.87538	0.944616	-0.88667	-1.56015	-0.431167	-1.44487	-1.37893	-1.72528	-0.879582	-1.08753	0.516006	-1.68929	-1.7434	1.39068	0.910729	0.157122	-1.10433	0.0676275	-1.78042	-2.06026	-0.147237	0.308374	-1.18244	0.330406	1.0696	-1.04504
Hymenobacter	9.40259	8.9434	8.38855	9.0722	8.83864	11.8266	8.64596	8.78416	7.94337	7.9651	9.17041	10.6328	9.39137	6.68863	10.1414	12.2382	6.79191	9.1758	9.00653	7.8708	7.39371	10.2714	11.4131	7.32344	8.31563	9.35027	7.983	8.39219	8.97037	9.0363	9.0585	8.50936	11.6496	8.12986	8.60697	9.558	6.13577	10.4245	7.34897	9.86958	9.20973	9.9209	13.3284	12.794	6.607	12.5793	9.46696	7.9465	8.14089
Hyphomicrobium	3.77733	-0.399276	1.79237	0.164956	1.51636	0.157991	-0.913363	5.38079	1.10652	1.86521	0.206652	0.228428	2.0254	0.53223	0.525544	3.29383	0.635512	1.38791	2.0781	2.3939	-0.364006	0.0396481	-0.524652	1.15069	1.66525	0.0804601	1.95779	3.38097	0.265268	0.331205	-0.284174	0.0875483	0.62261	1.95711	1.35666	0.846344	1.62084	1.77768	1.02408	2.18473	-0.579828	1.24565	-0.619151	-0.579068	0.242548	1.26948	1.05104	1.77374	-0.0402573
Hyphomonas	6.39072	3.984	3.25692	4.40011	3.68112	4.30294	5.46863	4.63478	0.949352	4.5154	3.09932	7.36902	3.81544	5.74682	5.29268	3.71161	5.64366	3.72488	3.48582	3.44118	1.21191	6.02238	5.06087	3.949	1.93183	5.59572	2.16912	5.58249	6.55706	4.47615	1.29174	5.21578	3.54517	5.45903	4.37913	3.53329	4.92311	2.08799	2.91935	4.09795	1.28918	5.48453	5.71165	5.73629	4.30411	1.57979	4.6104	7.54606	4.23165
Hypovirus	0.189818	1.8461	0.252541	0.260156	1.61156	1.08491	0.766799	-0.187611	-0.383242	0.375449	1.75415	1.77592	0.44022	0.494764	0.488078	0.0828017	2.91997	1.88429	0.55379	2.56597	0.296407	2.15925	0.402263	0.226143	0.0912393	0.17566	0.125273	0.25618	1.19218	1.25812	0.37624	0.182748	3.13449	1.88056	1.59411	0.528907	0.131079	0.727364	1.55872	-0.0420022	2.16561	1.90606	1.62622	1.34577	0.155199	0.219161	2.28438	0.849195	3.5492
I3likevirus	-1.46538	-1.39406	-0.315478	-0.683009	-0.916572	-0.255886	-1.76133	0.964541	0.258555	-0.567716	0.828241	-0.734946	-1.42139	-0.431144	-0.43783	0.0829279	-0.327862	-0.883032	-1.2183	-1.43831	-1.35879	-0.622638	-0.938529	-1.42906	-1.09112	-0.767505	-1.45956	-0.311838	-0.148609	-0.0826718	-1.27896	-0.760417	0.208733	-1.3596	-2.01767	-1.62407	-0.812086	-0.469566	0.36179	-0.985167	-1.19552	-1.3341	-1.61394	-1.39318	-0.867151	-0.977769	-1.2199	-0.806007	-0.925714
Ichnovirus	11.5812	11.8349	10.976	10.4029	10.1694	9.23508	11.5955	10.2407	10.9309	10.5182	10.9696	10.8269	9.01366	10.9227	11.0029	9.60873	10.554	11.8301	11.0583	9.45681	11.8832	10.2104	10.8744	11.4927	11.5339	10.2144	10.9877	10.9581	10.4926	10.9211	11.4698	10.5569	10.6089	12.0661	10.305	11.707	10.4171	10.911	10.3595	10.8626	11.1114	10.9904	11.7289	10.8432	10.7585	11.5423	11.3822	11.8478	10.8047
Ideonella	14.4797	14.1904	14.2679	14.4942	14.2607	13.4524	14.6498	13.7586	14.2312	14.5266	14.2911	14.5566	13.3985	14.5441	14.61	13.2373	14.4481	14.1419	13.7945	14.7263	14.0822	14.5718	14.5901	13.9542	14.1547	14.3268	14.5858	14.3768	14.2893	14.2407	13.6728	14.2817	14.5557	14.4164	13.9665	14.5127	14.6823	14.487	14.7383	14.1261	15.0293	14.1982	14.4945	13.7831	14.9964	14.5997	14.5635	14.955	15.446
Iflavirus	0.761506	2.41779	2.49157	0.882286	0.648723	1.61107	2.12589	0.384077	3.04624	0.997579	3.0452	0.745052	2.43724	2.63382	3.3641	0.952093	3.47406	2.05883	2.75245	2.06717	3.19002	1.29789	2.51339	3.11976	1.85075	0.79779	0.994564	0.91025	1.71835	1.78429	3.26986	2.38984	2.07569	3.67464	1.17219	2.76794	0.753209	1.45096	2.28231	2.90206	2.65708	2.47775	2.93488	1.9174	3.02129	4.11268	1.72196	3.00585	1.88134
Ignatzschineria	1.49639	1.56771	1.35081	2.15437	1.92081	2.45165	1.07605	1.11896	1.51097	2.26966	2.21526	2.23704	1.66666	2.54084	2.53415	1.79002	2.64412	1.78117	1.4459	1.34004	1.60298	2.15571	1.769	1.53271	1.57308	2.06987	1.83249	1.35445	2.55892	2.62486	1.68281	2.07696	2.91626	1.60217	2.40436	1.62717	2.02529	2.30878	3.14014	1.85221	1.99549	1.62767	1.34783	5.86451	1.89296	4.9705	1.4443	2.15576	2.32553
Ignavibacterium	2.42113	2.49245	2.31641	3.03925	2.80568	3.3633	1.96093	2.0437	2.39585	3.15454	2.95483	2.97661	2.01206	3.28041	3.27373	2.81593	3.38369	2.74678	2.4115	2.2215	2.52772	3.03718	2.68066	2.45745	2.53869	2.95475	2.8584	2.32005	3.47058	3.53651	2.60755	2.96184	3.82792	2.52691	2.1838	4.17774	2.91017	3.19025	4.02161	2.73709	2.93241	2.55241	2.27257	2.3306	2.84355	2.68205	2.40991	3.0805	3.29114
Ignicoccus	4.27268	4.344	5.76301	3.74466	6.68102	4.0246	4.2513	3.89525	5.42319	6.18188	6.02657	3.72642	2.91453	5.61519	4.02354	3.85635	4.13351	4.6687	3.46103	3.1416	4.37927	5.54224	4.92692	5.04597	5.19758	5.98209	6.70617	6.61464	4.13188	7.00517	5.19606	3.66725	4.48922	4.37846	3.44586	3.71745	3.61558	4.11035	4.9417	5.76443	3.87205	5.14092	2.53916	4.6922	4.02952	5.18711	2.74687	4.93206	4.41581
Ilarvirus	2.06293	2.13425	1.9806	2.75223	2.51867	3.12378	1.67391	1.6855	2.10884	2.86753	2.66557	2.68735	2.02719	2.99115	2.98446	2.48608	3.09443	2.36022	2.02495	1.98705	2.16952	2.80272	2.44114	2.09926	2.15213	2.66774	2.52855	1.98424	3.23106	3.297	2.24935	2.67483	5.17336	2.16871	1.80268	2.25696	2.62316	2.95579	3.78715	2.45008	2.62016	2.19421	1.91437	2.05256	2.51472	2.44759	2.02335	2.72231	2.95532
Ilumatobacter	1.64755	1.71887	1.77358	2.23398	2.00041	2.16069	1.15566	7.20085	3.17554	2.34927	2.14488	2.16665	1.17928	2.47046	2.46377	1.75648	2.57374	3.17067	2.04292	1.24189	1.75413	2.05756	1.47805	1.68387	2.96258	2.14948	1.79896	1.77722	3.85293	2.3339	1.83397	2.15657	4.94724	1.75333	3.88088	2.04995	2.1049	2.21064	3.04199	1.93182	3.66547	1.77883	1.49899	1.47326	2.29346	1.70243	1.24884	2.30692	2.74831
Ilyobacter	-0.668953	-0.597633	-0.592303	0.055032	-0.178531	0.529155	-1.02329	-1.04638	-0.588366	0.170325	1.59218	0.0289914	2.5557	0.332793	0.326107	-0.151403	0.436075	-0.0861853	-0.421458	-0.783663	-0.562364	0.0320107	-0.153489	-0.632628	-0.294274	-0.029464	-0.108932	0.996299	0.636431	0.702369	-0.482532	-0.0223759	0.993774	-0.563172	0.117649	-0.315937	1.51092	0.185083	1.01644	1.33784	0.0605238	-0.537673	-0.817509	-0.527186	-0.486538	-0.32312	-0.423057	-0.00957568	0.382424
Indibacter	3.44253	5.09881	5.51376	3.74468	1.92616	4.24627	5.16886	3.80207	4.32368	3.85997	5.135	3.93438	1.69465	4.23818	4.2315	3.7467	2.7565	3.97111	1.70382	1.04043	5.6646	4.17803	4.78602	3.47885	4.61102	4.39715	2.20421	4.62432	2.76859	4.41949	4.85134	2.08231	5.44786	4.7707	1.80805	4.41162	5.20057	3.59413	4.42549	5.94502	4.33947	3.57381	5.16844	3.37567	3.90675	4.30832	2.89727	5.3243	5.10998
Influenzavirus_C	2.04428	2.1156	1.95566	2.73752	2.50396	3.11379	1.6592	1.66685	2.09412	2.85281	2.64415	2.66592	2.00612	2.96973	2.96304	2.4646	3.07301	2.33529	2.00002	1.96837	2.15087	2.78404	2.43115	2.08061	2.1272	2.65302	2.50707	1.9593	3.22107	3.28701	2.2307	2.66011	3.57841	2.15006	1.77876	2.23203	2.60844	2.93712	3.76847	2.43536	2.59635	2.17556	1.89573	2.06476	2.5055	2.42891	1.99842	2.70366	2.93039
Inquilinus	5.40442	3.15381	3.02098	3.85054	3.61698	3.80777	2.77222	5.02699	4.79211	6.28777	3.80452	3.82629	4.87318	4.13009	4.12341	5.60558	4.23338	4.06456	3.59721	2.93236	4.77404	3.74804	3.12512	3.11882	3.85647	3.76605	3.32613	5.34655	3.91504	3.98098	4.85388	5.3581	4.27239	5.5102	6.24385	4.88231	3.72147	3.90111	4.73247	5.13335	5.05761	3.21377	2.93394	2.73983	5.3358	3.39291	3.72769	3.74187	5.58067
Intestinibacter	-0.446319	-0.374999	-0.431767	0.30021	0.0666465	0.840769	-0.77811	0.761214	-0.343189	0.415503	1.77294	0.209757	-1.01388	0.513559	0.506873	0.00601259	0.616841	0.112531	-0.222742	-0.527848	-0.339729	0.287825	0.158125	1.17497	-0.0955577	0.215714	0.0484836	1.15684	0.948045	1.01398	1.32507	0.222802	1.30539	-0.340537	-0.477824	1.42956	1.7561	0.440898	2.85722	-0.00194845	0.174514	-0.315039	-0.594874	-0.550298	-0.0971462	-0.0673062	-0.224341	0.213059	0.54296
Intestinimonas	2.17509	2.24641	1.89182	2.73024	2.49668	3.21851	1.65192	1.79766	2.08684	4.4305	2.76802	2.7898	2.34948	3.0936	3.08691	5.73461	3.19688	2.48542	3.47095	1.84769	2.28168	2.66337	2.53587	2.21142	2.27733	2.64575	2.07664	3.48043	3.32579	3.39173	2.36152	2.65283	3.68313	2.28088	1.49335	2.16819	2.60117	2.81644	5.23276	4.01305	2.55489	2.30637	2.02654	1.32465	2.70573	2.30824	2.14855	2.83447	2.86655
Intrasporangium	0.272027	2.66528	2.78255	0.741033	0.50747	0.782671	1.24768	1.47956	1.6826	0.856326	3.13955	0.839398	1.50544	1.1432	2.72148	0.815848	2.83144	1.38987	3.38578	-0.0455552	1.96358	3.09205	2.90738	1.89331	2.76674	0.656537	0.858319	2.04922	0.889947	2.54085	0.458449	0.663625	1.24729	2.69974	0.419069	3.90691	2.19692	0.923191	1.75455	2.02384	0.901758	3.57323	1.70843	0.0647173	1.00041	0.414987	1.053	0.931405	1.43535
Isavirus	1.1637	1.23502	1.0452	1.72792	3.07932	3.84996	0.649603	0.786266	1.08452	1.84322	1.53531	1.55709	-0.126034	1.86089	1.8542	1.37476	1.96417	1.72941	1.39414	0.89462	2.85525	1.71029	1.58235	1.20002	1.52133	1.64343	1.41723	1.04884	2.37227	2.43821	2.93508	1.65051	2.72961	1.26948	0.551606	1.32157	1.59885	1.86337	2.69472	1.42576	1.70482	2.87994	2.6001	1.11924	1.39689	1.35516	1.39254	1.82307	2.01993
Isoptericola	2.62467	1.11103	0.987679	1.71007	1.4765	2.07789	0.631746	0.662277	1.06667	1.82536	1.63026	1.65204	3.46623	1.95584	4.27108	1.45136	3.64408	1.66093	3.2606	0.680643	2.73126	1.49632	1.39525	1.07603	1.45284	1.62557	1.49383	0.991318	3.77013	2.25111	1.22613	1.63266	2.54251	1.14549	4.90066	1.26404	1.58099	1.64939	2.48074	1.40791	1.58014	1.17099	4.35058	1.01834	1.54812	2.72615	1.32406	1.69908	1.96241
Isosphaera	3.66954	3.74086	3.5734	4.26773	4.03417	4.71993	3.18941	7.199	3.62433	4.38303	4.29743	4.31921	3.85892	4.62301	4.61632	4.17638	4.72629	4.16118	3.56175	3.50193	3.77613	4.3176	11.0485	3.70587	3.95309	4.18324	4.21886	7.03647	4.82721	4.89315	3.85596	4.19032	5.18455	3.77532	3.57748	3.84976	4.13866	4.47067	5.30203	3.96557	4.15363	3.80082	3.52099	3.50142	5.71298	3.96247	3.82431	4.32892	6.13309
Jejuia	0.77804	0.84936	0.645815	1.45392	1.22036	1.64885	0.3756	0.400611	0.810521	1.56921	1.32186	1.34363	0.23819	1.64743	1.64075	1.12742	1.75072	1.13793	0.802659	0.591898	0.884629	1.40757	0.966206	0.814365	0.929843	1.36942	1.16989	0.649454	3.34109	1.82206	0.964462	1.37651	2.11347	0.883822	0.566297	0.92218	1.32484	1.56064	2.392	1.15176	1.29155	0.90932	0.629485	0.809779	1.08239	1.05244	0.80106	1.43742	1.62054
Jeotgalibacillus	0.844145	0.915465	0.815398	1.53552	1.30195	1.99701	0.457196	0.466716	0.892118	1.65081	1.40701	1.42878	-0.1383	1.73258	1.7259	3.53808	1.83587	1.22518	0.889907	0.767744	0.950734	1.58342	2.89933	0.88047	1.01709	1.45102	1.25862	0.819038	2.10428	2.17022	1.03057	1.45811	2.46163	0.949926	0.661644	1.09176	1.40644	1.73649	2.56785	1.23336	1.42357	0.975425	0.695589	0.87608	1.21078	1.22829	0.888308	1.50352	1.79012
Jeotgalicoccus	1.10858	1.17991	1.25833	1.91692	1.68335	4.62375	0.838598	0.731156	1.27352	2.03221	1.71894	1.74072	2.38922	2.04452	2.03783	1.85513	2.1478	1.08673	9.30407	0.972496	1.21517	1.78817	3.94111	5.66847	3.68599	1.83242	1.8976	1.26197	2.4091	2.47504	1.29501	1.83951	2.76645	4.6738	1.57677	1.53469	1.78784	3.5262	2.7726	1.61476	1.7259	3.56179	4.12995	0.963821	1.65534	3.75497	2.33482	1.76796	2.23305
Jiangella	1.98127	4.85994	1.82352	2.48709	2.25353	2.39065	1.40877	1.60384	1.84369	2.60239	2.49554	2.51731	1.83613	2.82112	2.81443	3.87377	2.9244	2.5119	3.49743	1.70405	2.08785	2.51972	1.70801	2.01759	2.30381	2.4026	2.33128	1.82716	2.49793	2.56387	2.16769	2.40969	2.85527	2.08705	3.09937	2.09988	2.35802	2.67279	3.50415	2.18493	2.42399	2.11255	1.83271	1.69936	2.2273	2.16459	2.17503	2.64064	2.79824
Johnsonella	0.654045	0.725365	0.48933	1.28751	1.05394	1.78728	0.209187	0.276616	0.644108	1.4028	1.13505	1.15682	3.26327	1.46063	1.45394	3.95353	1.56391	0.951293	0.61602	0.119622	0.760634	0.935296	1.10464	0.69037	0.743204	1.20301	0.826075	0.49297	1.89456	1.9605	0.840467	1.2101	2.2519	0.759827	0.36448	0.765696	1.15843	1.08837	1.91972	0.985348	0.997421	0.785325	0.50549	0.31953	1.18912	0.580165	0.614421	1.31342	1.46406
Jonesia	4.99157	5.06289	3.46007	3.64564	5.734	6.03178	5.37467	3.02917	5.32417	5.34589	5.51713	3.95394	3.00926	4.25774	4.25106	5.60676	4.36103	4.36441	4.49505	2.76349	3.51319	3.57916	5.34914	3.44293	4.15632	3.56114	6.49723	3.46371	3.81713	3.88307	3.59302	5.15319	4.17447	3.51238	6.50575	3.73644	5.10152	3.73224	4.56359	3.34348	4.09148	3.53788	5.57998	2.99903	4.05264	4.80899	4.02753	5.65094	4.4348
Jonquetella	4.535	4.60632	5.98134	5.065	4.83144	5.72927	6.30861	4.15757	4.42161	5.1803	4.95856	4.98033	3.87635	5.28414	5.27745	4.89517	5.38742	5.06418	4.72891	5.78102	4.64159	5.01173	5.04663	4.57132	4.85609	4.98051	4.93764	4.40002	5.83655	5.90248	4.72142	6.57256	6.19389	4.64078	5.68135	4.67275	4.93593	5.16481	7.58112	4.76285	5.05475	4.66628	5.9714	4.29856	5.18372	4.6566	4.72731	5.19438	5.37111
Joostella	1.74874	1.82006	1.612	2.3939	2.16034	2.57592	1.31558	1.37131	1.7505	2.50919	2.26686	2.28863	1.59075	2.59243	2.58575	2.08675	2.69572	2.0328	1.69752	1.56555	1.85533	2.38122	1.89328	1.78507	1.82471	2.3094	2.12922	1.61564	2.6832	2.74914	1.93516	2.31649	3.04054	1.85452	1.46777	1.88837	2.26482	2.5343	3.36565	2.09174	2.25745	1.88002	1.60019	1.77237	2.15027	2.02609	1.69592	2.40812	2.58673
Kaistia	3.59275	-0.423394	1.86931	0.459773	0.226209	0.396326	2.18881	3.88274	-0.183626	0.575066	3.17419	1.97357	2.86023	0.692414	0.685728	3.26002	0.795696	-0.907888	-0.133633	-0.441745	-0.388124	0.373929	-0.286318	-0.458389	1.20595	0.375276	0.980562	2.16246	2.08856	0.56954	-0.308292	0.382365	0.860945	2.41842	2.32541	1.29768	0.330696	2.84893	1.35836	0.157614	-0.642978	3.54346	-0.643269	-0.296278	0.275438	0.0187975	0.340203	1.74963	-0.325884
Kallipyga	1.86416	1.93548	1.73192	2.50301	2.26945	2.97739	1.42469	3.07169	1.85961	2.6183	2.39364	2.41542	0.810272	2.71922	2.71253	2.20677	2.8225	2.20346	1.86818	1.57535	1.97075	2.39103	2.29475	1.90049	1.99537	2.41851	2.24924	1.73556	3.08467	3.15061	2.05058	2.4256	3.44201	1.96994	2.81648	2.00829	2.37393	2.5441	3.37545	2.20085	2.3724	1.99544	1.71561	1.73668	2.25741	2.03589	1.86659	2.52354	2.70665
Kamptonema	9.17953	10.1322	9.1866	9.5935	8.87451	8.31502	10.5986	7.7241	9.76724	8.77591	9.4025	9.08324	6.78001	7.06511	9.17391	8.20462	9.6709	8.41351	8.39749	8.28436	9.68205	8.56952	8.73191	8.42736	8.20542	10.246	9.3251	9.37082	8.4223	8.85081	8.57745	8.82422	8.77964	9.28531	7.10223	9.64354	9.32004	8.36002	9.55395	9.29135	8.72836	8.52231	8.87051	9.55335	8.61564	9.43678	9.6616	8.7609	10.3419
Kandleria	0.706507	0.777828	0.678518	1.46732	1.23375	1.64457	0.388996	0.329078	0.823917	1.58261	1.31819	1.33996	0.684479	1.64376	1.63708	1.07471	1.74705	1.0883	0.753027	0.589895	2.39806	1.40557	4.42136	0.742833	0.880211	1.38282	1.11718	0.682158	1.75184	1.81778	0.892929	1.38991	2.10919	0.812289	0.519794	0.954884	1.33824	1.55864	2.39	1.16516	1.18985	0.837788	0.557952	0.694618	1.2662	1.05044	0.751428	1.36589	1.65325
Kangiella	2.12908	3.78537	2.03036	2.85344	2.61988	3.12905	1.77512	3.33662	2.21005	2.96874	3.04187	3.06365	2.53922	3.36745	3.36076	2.55534	3.47073	2.52248	2.1872	2.0768	2.23567	2.89247	2.44641	2.16541	2.31439	2.76895	2.59781	2.034	3.23633	3.30227	2.31551	5.09796	3.59367	2.23487	1.95479	2.30673	2.72437	3.04554	3.8769	4.13625	2.66213	2.26036	1.98053	4.97956	2.62389	2.53734	2.18561	2.78846	3.00509
Kerstersia	1.40773	1.47905	1.44096	2.03803	1.80446	2.1145	0.959709	1.0303	1.39463	2.15332	2.12003	2.1418	1.67341	2.44561	2.43892	1.69451	2.54889	1.84117	1.5059	1.24016	1.51432	2.05584	1.43186	1.44405	1.63308	1.95353	3.32194	1.4446	2.22178	2.28772	1.59415	1.96062	2.57912	3.09847	1.27086	1.71733	1.90895	3.79387	3.04026	1.73587	1.99321	1.53901	1.25917	1.26195	1.90752	1.70071	1.5043	2.06711	2.41569
Ketogulonicigenium	1.325	1.39632	1.41731	2.03803	1.80447	2.26166	0.959714	0.94757	1.39463	2.15333	1.96444	1.98622	1.47028	2.29002	2.28333	1.79178	2.3933	1.49261	1.55357	1.2452	1.43159	2.06088	1.57902	1.36132	2.86948	1.95354	1.83425	1.42095	2.36894	2.43487	1.51142	1.96063	2.72628	1.43078	3.05466	1.69368	1.90896	2.21395	3.04531	1.73588	1.83918	1.45628	1.17644	1.40615	1.80537	3.29071	1.15574	1.98438	2.39204
Kibdelosporangium	1.61273	3.26901	1.79475	2.22144	1.98787	2.31668	2.72808	1.2353	1.57804	2.33673	2.23036	2.25214	2.73958	2.55594	2.54926	2.18388	2.65922	2.31847	1.98319	1.35821	1.71932	2.17388	1.63404	3.23402	2.11038	2.13694	2.22635	1.79839	2.42396	2.4899	1.79915	4.46596	2.7813	1.71851	1.71843	2.07112	3.67732	3.91191	3.15831	1.91928	2.27751	1.74401	3.04914	1.45131	2.23177	1.81875	1.9816	2.27211	2.76948
Kiloniella	7.73175	7.80307	7.63018	7.86847	7.63491	8.25338	6.79016	8.93928	7.22508	7.98377	7.95868	7.98046	6.65915	8.28426	8.27757	10.2477	8.38754	7.89703	7.04269	7.14261	7.83834	7.95829	7.57074	7.76808	7.68894	7.78398	7.9682	7.63382	8.36066	8.42659	7.91817	7.79107	8.718	7.83753	7.28804	7.90654	7.7394	8.11136	8.94272	7.56632	8.23132	7.86303	7.5832	8.75665	7.72158	7.60316	7.56016	8.39113	10.1899
Kineococcus	0.6249	0.696221	0.446798	1.16898	0.935419	1.37751	0.0906624	0.247471	0.525584	1.28428	1.08647	1.10824	0.721965	1.41204	1.40536	0.865336	1.51532	1.21225	3.51858	0.301458	0.73149	1.11713	0.694865	0.661226	1.00416	1.08449	0.907807	0.450438	1.48479	1.55072	0.811322	1.09157	4.64948	0.730682	3.19116	2.30813	1.03991	2.85517	2.10156	0.866824	1.09831	0.756181	0.476345	3.12838	0.775015	2.34696	0.875377	2.86924	1.42153
Kineosphaera	2.94932	1.43567	1.30296	2.05298	1.81942	2.26984	0.974662	2.57189	1.40958	2.16827	2.09858	2.12036	1.30564	2.42416	4.7394	1.85091	2.52744	1.91445	2.89998	1.32094	1.47094	2.13661	1.58719	1.40068	1.70636	1.96849	1.89338	1.3066	2.37711	2.44305	1.55078	1.97557	2.73446	1.47014	2.52068	1.57932	1.9239	2.28969	3.12104	1.75082	1.97929	1.49564	2.80076	1.31151	1.79935	1.78148	1.57758	2.02373	2.27768
Kineosporia	1.003	1.07432	1.01291	1.65964	1.42608	1.7559	0.581322	0.62557	1.01624	1.77493	1.58569	1.60746	0.674949	1.91127	1.90458	1.43916	2.01455	1.14039	2.52216	0.874641	1.10959	1.69031	1.07326	1.03932	2.51726	1.57515	1.48164	1.01655	1.86318	1.92911	1.18942	1.58223	2.22052	1.10878	2.29386	1.28928	1.53056	1.84339	2.67474	1.35748	1.61519	1.13428	0.854444	0.934851	1.49115	2.92015	0.803514	3.24734	1.98764
Kinetoplastibacterium	1.73267	1.80399	1.61559	2.36502	2.13146	2.81405	2.87167	2.9402	1.72163	2.48032	2.18499	2.20677	1.49913	2.51057	2.50389	3.50684	2.61385	2.16946	2.89083	1.55913	1.83926	2.3748	2.13141	1.76899	1.96137	2.28053	1.96434	1.61923	2.92133	2.98727	1.91909	2.28762	3.27867	1.83845	1.19648	1.89196	2.23595	2.52788	3.35923	2.06287	3.89487	1.86395	3.16907	3.95156	2.12156	3.60463	1.83259	2.39204	2.59032
Kitasatospora	10.5005	5.55691	8.41933	6.25395	7.27415	8.37786	6.68465	10.1051	7.26767	8.2234	7.66328	7.19963	8.66496	4.44454	6.02281	10.0934	7.05032	8.04079	6.70188	5.65273	6.72968	7.13583	7.94138	5.86295	7.70897	6.55648	7.74445	9.69132	8.61346	8.33427	7.37983	8.14853	6.58614	9.20018	7.39997	6.38791	6.948	7.392	4.95034	6.77492	7.28579	9.79213	6.38434	4.53259	6.98056	6.54938	7.24202	7.09605	4.53607
Klebsiella	14.8463	11.623	13.9396	12.9287	12.7359	14.0307	11.8577	13.8596	12.3906	14.2381	14.7896	14.2606	16.7473	13.4482	13.7979	13.4321	14.4545	14.5286	13.296	11.8064	13.0943	14.1642	15.0262	12.4832	13.2712	13.1407	12.5319	13.6957	13.5028	13.2587	13.4221	12.3372	12.1851	14.1031	13.7288	13.5411	13.7258	14.4679	14.4228	13.4245	12.8437	14.5542	12.5067	12.934	12.589	12.0393	14.4193	13.812	12.7233
Kluyvera	1.27111	3.66436	1.63734	1.98149	3.33289	1.9432	2.48814	0.89368	1.3381	2.09679	1.72708	1.74886	1.01129	2.05266	2.04597	1.34701	2.15594	2.11989	3.71955	1.20641	1.3777	3.60704	1.26055	1.30743	1.9118	1.897	1.38948	1.64098	2.05047	2.11641	3.04249	1.90409	3.99278	1.37689	2.89451	1.9137	1.85242	2.17515	3.00651	1.67934	2.12238	1.40239	1.12255	4.07282	1.62318	1.66695	1.78301	1.93049	2.61207
Knoellia	2.80331	4.45959	2.69693	4.77591	4.54234	3.23344	4.43455	2.42588	4.13251	3.30624	2.9766	2.99837	1.77828	3.30217	3.29549	4.56363	3.40546	3.6659	3.33063	2.32746	2.9099	3.14313	2.5508	2.83963	3.45781	3.10645	3.02114	2.70057	3.34072	3.40666	2.98973	3.11354	3.69806	4.49405	4.22255	2.9733	4.64683	3.2962	4.12756	2.88879	7.136	2.93459	2.65475	2.31372	3.29657	2.788	3.32903	3.46268	3.67166
Kobuvirus	2.61502	4.2713	0.326273	2.29369	2.54555	2.96019	1.7008	2.23759	0.913325	1.67202	2.16117	1.44598	2.62588	1.74979	1.7431	-0.256553	1.85307	1.80782	2.81678	0.987712	-0.0857479	0.218422	1.54058	3.01391	2.3367	1.47223	1.37088	3.13727	2.3305	3.13341	-0.00591565	3.35378	3.42481	2.23537	2.84502	0.602638	-0.157316	3.54142	1.20285	1.25457	2.00594	2.26087	2.82903	2.8524	3.27744	-0.136709	1.47095	2.78897	1.301
Komagataeibacter	7.65153	5.53523	8.09333	6.07593	6.73545	5.75074	6.58257	6.87075	7.91058	7.47133	8.37391	3.26641	7.97572	7.4771	6.73345	7.37836	6.48085	7.20911	7.55484	4.88722	8.28321	6.59597	6.65305	7.45959	9.32295	6.354	7.42083	7.52378	7.62355	6.77195	9.42292	4.77613	5.47839	7.95435	5.24112	6.52642	8.56576	7.13607	7.33939	10.1856	7.89201	6.81758	6.39335	6.05022	6.69191	7.4946	7.60921	7.20129	6.30724
Kordiimonas	1.54751	1.61883	1.52544	2.17869	1.94513	2.33576	1.10037	1.17008	1.53529	2.29398	2.18168	2.20345	1.23829	2.50725	2.50057	5.07351	2.61054	1.97639	1.64112	1.40765	1.6541	2.22332	1.65311	1.58384	1.7683	2.09419	1.94606	1.52908	2.44303	2.50897	1.73393	2.10128	2.80038	1.65329	1.41056	1.80181	3.63458	2.37639	3.20775	1.87653	2.09772	1.67879	1.39895	1.51768	2.00231	1.86819	1.63952	2.20689	2.50017
Kosakonia	0.569058	0.640378	0.600923	1.22147	0.987907	1.19405	1.72811	0.191629	0.578072	2.92173	1.03976	1.06154	0.680182	1.36534	1.35865	0.788354	1.46862	0.707812	0.76878	0.505697	0.675647	1.32137	0.511411	0.605383	0.499724	1.13697	0.830825	0.604562	1.30133	1.36727	0.75548	1.14406	1.65867	0.674839	0.521642	0.877288	1.09239	1.47444	2.3058	0.919312	2.72791	0.700338	0.420502	0.585995	1.09254	0.966239	1.9559	3.55036	1.57565
Kosmotoga	1.28812	1.35944	1.19396	2.00361	1.77005	2.4505	0.925294	0.910689	1.36022	2.11891	2.09484	2.11661	1.68808	2.42042	2.41373	1.54315	2.5237	1.67179	1.33652	2.75203	1.39471	1.98274	1.76786	1.32444	1.4637	1.91912	1.58562	1.1976	2.55778	2.62372	1.47454	1.92621	2.91512	1.3939	1.89506	1.47032	1.87454	2.13582	2.96717	1.70146	1.81764	1.4194	1.13956	1.21654	1.50787	1.62761	1.33492	1.9475	2.16868
Kozakia	1.86125	1.93257	1.75828	2.53754	2.30398	2.51587	1.45923	1.48382	1.89415	2.65284	2.46866	2.49043	1.86466	2.79423	2.78755	2.32537	2.89751	2.18865	1.46639	1.7233	1.96784	4.12393	1.83323	1.89758	1.98056	2.45305	2.36784	1.76192	2.62315	2.68908	2.04767	2.46014	2.98049	1.96703	2.81673	2.03465	2.40847	2.69204	3.5234	2.23539	2.41426	1.99253	1.7127	1.85284	2.328	2.18384	1.85178	2.52063	2.73301
Kribbella	3.81053	2.29689	2.17814	2.79158	2.55802	2.82744	3.29822	1.84814	2.14818	2.90687	4.28128	2.71809	1.83776	3.0219	3.01521	4.13739	3.12518	2.77477	2.4395	1.96031	2.33216	2.77599	2.14479	2.2619	2.56668	2.70708	2.59489	2.18178	2.93471	3.00065	2.41199	2.71417	3.29206	2.33135	3.37134	2.4545	2.6625	2.92906	3.76041	2.48942	4.3483	4.67878	3.66198	3.58463	2.57753	2.42085	2.4379	2.88495	3.15286
Kurthia	13.3715	12.9792	12.7561	12.9459	13.17	11.9721	13.5152	12.7288	13.2335	12.8547	13.0355	13.3677	11.9941	13.608	13.755	11.6248	13.8355	13.1874	12.9034	13.6369	13.074	13.6199	13.535	13.0886	12.5899	13.374	13.4084	13.3748	13.354	13.6005	12.7913	13.5822	13.3652	13.4096	13.3165	13.4968	13.4082	12.9414	12.645	13.1831	13.8968	12.7361	13.3084	12.4686	13.2903	13.1504	12.8192	13.3373	14.2214
Kushneria	6.97011	7.04143	6.83781	7.57535	7.34179	7.78542	6.49703	6.59268	6.93195	7.69065	7.45091	7.47268	6.51711	7.77649	7.7698	7.36454	7.87977	7.2586	6.92333	6.78198	7.0767	7.59766	7.10278	7.00644	7.05052	7.49086	7.40701	6.84145	7.8927	7.95864	7.15653	7.49794	8.25004	7.07589	6.68616	7.11418	7.44628	7.75073	10.167	7.27319	7.4351	7.10139	6.82156	6.84857	7.39592	7.24253	6.92173	7.62949	7.81254
Kutzneria	0.951586	2.60787	2.81391	2.20932	1.23879	2.04029	2.89654	1.31112	0.828958	2.32461	2.64879	2.18514	0.853816	1.75197	2.48225	1.28794	0.270293	2.12524	1.4254	3.31042	3.17365	2.36056	2.09461	0.987912	1.91716	2.61025	2.06738	3.55451	2.14757	0.628544	2.72297	3.26942	2.50491	2.27976	2.27822	1.50531	3.21775	2.51363	1.02306	1.1702	2.46393	2.30526	-0.781931	2.56698	1.52772	2.49085	1.78837	2.83336	0.618709
Kyrpidia	2.8303	2.90162	2.78012	3.47611	3.24254	4.05844	2.39779	4.7748	2.83271	3.5914	3.52109	3.54287	2.77968	3.84667	3.83998	2.71867	3.94995	3.27224	2.93696	2.55945	2.93689	3.37512	3.3758	2.86663	3.06415	3.39161	2.76114	2.78376	4.16572	4.23166	3.01672	3.3987	4.52306	2.93608	2.69523	3.05649	3.34703	3.5282	4.35955	3.17395	3.42814	2.96158	2.68175	2.7265	3.31928	3.01999	2.93537	3.48968	3.75485
Kytococcus	6.9586	9.69288	7.85236	5.98843	8.56222	7.43945	10.402	7.80356	8.51496	9.27365	10.2474	8.50363	9.98944	6.48551	8.06378	5.91668	6.58879	7.57592	7.91912	7.44006	7.06519	5.9338	6.7568	8.57988	8.59022	8.22586	8.7665	8.704	8.28369	7.61266	7.88198	7.49598	8.64103	9.56688	8.006	5.8068	8.66671	10.8418	6.91823	8.0082	8.70391	5.50491	8.03243	6.75233	9.83034	8.38603	7.23905	9.49244	6.50516
L5likevirus	-0.237145	-0.165824	-0.267743	0.55782	0.324257	0.892477	-0.520499	-0.614574	-0.0855779	0.673114	0.530601	0.552377	0.300514	0.856179	0.849493	0.211531	0.959461	0.111884	-0.223389	-0.303294	-0.130555	0.51238	0.209833	-0.200819	-0.0962046	0.473324	0.254002	-0.264103	0.999753	1.06569	-0.0507225	0.480412	1.3571	-0.131363	-0.448881	0.00862329	0.428744	0.665452	1.49681	0.255662	0.34873	-0.105864	-0.3857	-0.181145	0.36586	0.157248	-0.224988	0.422233	0.706984
Labilithrix	4.71715	5.52544	4.51997	3.31315	4.66455	4.9895	6.3223	6.4552	2.66976	5.75038	6.6721	4.8194	5.81004	5.86017	3.53155	4.82119	5.22649	6.09638	6.77766	4.80978	4.82374	5.62545	6.62879	6.86896	5.15133	5.55059	6.08606	6.10857	5.09678	5.16272	4.90358	3.23575	5.45412	3.23797	2.15538	6.01873	5.99143	6.91603	5.87292	3.011	6.84995	5.5854	5.30556	4.08989	5.40725	5.75575	6.60751	6.96149	3.90974
Labrenzia	7.74614	5.35114	9.14905	5.9913	6.2234	5.57215	6.58675	8.36182	10.2977	7.78037	6.706	6.92708	6.55151	6.36415	6.35747	9.87132	6.28686	9.03501	6.94929	4.44398	9.99957	5.95153	8.50195	8.24812	4.62597	6.64377	6.67433	8.71812	6.50255	6.90291	11.3769	6.37956	8.71137	6.34713	6.89957	8.16368	7.40065	8.6071	4.1286	11.5412	5.84367	7.82138	6.81407	4.45097	5.18666	8.70393	9.07953	5.39171	8.62666
Lachnobacterium	1.87084	3.52712	2.01222	2.1878	1.95424	2.69937	5.19694	1.49341	3.86633	2.30309	3.80378	2.2406	3.65079	2.5444	2.53771	3.75439	2.64768	2.99706	2.66179	3.61807	4.29935	2.11182	3.60169	3.49212	2.78897	3.68827	2.21189	2.01586	4.39161	2.87258	2.05726	2.11039	3.16399	1.97662	0.624505	2.28858	2.05872	2.26489	3.09625	1.88564	2.35401	2.00212	1.72228	2.9734	4.85273	4.07861	2.66019	4.11518	2.98694
Lachnoclostridium	9.52443	12.0414	13.6395	11.7353	13.0245	9.46885	13.4024	10.53	10.9346	12.529	13.2477	11.4943	6.70517	11.9007	11.5277	11.1442	12.7678	10.4999	13.1734	9.54835	11.0112	13.4694	12.3631	12.5529	12.9593	11.9984	12.0508	12.0872	11.8303	12.6285	11.9667	12.1791	10.4935	12.6543	11.0131	12.4322	12.2325	11.4278	12.1749	8.84165	13.4618	11.3916	13.909	8.02804	13.3305	11.4549	11.2295	11.8287	13.8021
Lacimicrobium	1.97002	2.04134	1.9435	2.67601	2.44245	3.05658	1.59769	1.59259	3.61758	2.79131	2.62054	2.64232	2.01676	2.94612	2.93944	2.42717	3.0494	2.32313	1.98785	1.90183	2.07661	2.71751	2.37393	2.00634	2.11504	2.59152	2.46964	1.94714	3.16385	3.22979	2.15644	2.59861	3.5212	2.0758	1.76379	2.21986	2.54694	2.87058	3.70193	2.37386	2.5669	2.1013	1.82146	2.0127	2.41046	2.36237	1.98625	2.62939	2.91823
Lactobacillus	11.8607	10.933	11.8249	11.5921	11.334	11.6022	11.3427	12.359	11.3591	25.493	24.1145	11.002	13.0724	11.2555	12.4881	12.9659	14.1563	17.868	12.4534	11.4906	11.2178	11.8028	13.2237	10.9814	5.62403	12.0824	11.3884	11.7883	11.5979	11.8189	12.1218	11.178	12.0154	11.1528	15.632	11.9814	11.5573	17.6979	11.1623	11.7978	10.6888	12.5629	10.9181	11.1391	11.8882	11.1344	19.5277	11.1912	10.5047
Lambdalikevirus	1.75301	1.82433	1.72553	2.38935	2.15579	2.7055	1.31103	1.37558	1.74595	2.50464	2.21831	2.24008	1.77521	2.54388	2.5372	2.20954	2.64717	2.10516	1.76988	1.41013	1.8596	2.22581	2.02286	1.78934	1.89707	2.30485	2.25201	1.72917	2.81278	2.87872	1.93943	2.31194	3.17012	1.85879	1.51517	2.0019	2.26027	2.37888	3.21023	2.08719	2.26181	1.88429	1.60445	1.55004	2.14513	1.87068	1.76829	2.41239	2.70026
Lambdapapillomavirus	0.512978	0.584298	0.390714	1.00779	0.774227	1.57746	-0.0705296	0.135549	0.364391	1.12308	2.48948	0.926293	-0.613592	1.23009	1.22341	0.634601	1.33338	0.830651	0.495378	0.357322	0.619568	1.173	0.894812	0.549304	0.622562	0.923294	0.677072	0.394354	1.68473	1.75067	0.6994	0.930382	2.04208	0.61876	0.258858	0.66708	0.878713	1.32607	2.15742	0.705632	0.969717	0.644259	0.364423	0.4355	0.737392	0.817864	0.493779	1.17236	1.36544
Lampropedia	1.14	1.21132	0.962015	1.8204	1.58684	1.5957	0.742085	0.762569	1.17701	3.52066	1.66425	3.27099	4.09262	1.98983	1.98314	1.3817	2.09311	1.74087	2.72639	0.942664	1.24659	1.75834	3.23499	1.17632	1.53278	1.73591	1.42417	0.965655	1.70298	1.76892	1.32642	1.743	2.06032	1.24578	3.74018	2.82334	1.69133	1.91141	2.74277	1.51825	1.50618	1.27128	0.991443	0.912698	1.605	1.40321	1.40399	1.79938	1.93674
Laribacter	0.469566	0.540886	0.434119	-0.439426	0.911973	0.0868532	-1.51775	0.829102	2.0871	1.26083	-0.576485	-0.554709	-0.385642	2.07102	1.32737	-0.900336	2.65973	3.3165	0.405163	1.70724	1.31312	-0.284441	2.57413	0.505891	-0.351016	1.79801	1.94949	1.66015	0.19413	1.84503	0.655988	2.29052	0.551473	1.31231	-0.270801	1.44745	-0.568503	2.19056	0.699987	2.42834	1.0286	0.600846	0.321011	0.543962	-0.6052	2.53035	-0.479799	-0.456019	-0.176117
Lautropia	3.65762	3.24352	0.915731	4.01915	1.46366	5.81774	2.94083	4.17328	1.05383	4.13445	4.7754	4.4346	5.34311	1.93105	6.01183	2.8881	2.03433	4.3438	3.60303	0.754525	0.956859	1.5702	3.66117	2.47156	1.81378	1.61273	3.66754	0.91937	2.86612	2.93206	1.03669	1.61982	1.6385	2.54101	0.949682	1.1921	1.56815	3.30823	2.55463	1.39507	1.50464	0.981549	3.50907	4.04396	1.77347	3.537	2.42197	1.50965	1.89046
Lawsonella	6.47091	8.4167	5.5138	5.31932	5.08575	3.43747	8.6784	2.92355	5.41288	6.657	6.74081	7.0521	9.28849	3.89647	5.47474	3.64238	6.32168	4.10219	8.30498	2.83078	3.40757	5.96838	2.75483	3.33731	3.8941	3.64986	8.07717	5.51744	3.54475	6.78061	3.4874	5.24191	6.22402	3.40676	7.47561	3.46824	7.9976	3.79953	4.63089	3.4322	6.95319	8.38646	5.95978	6.79334	6.30759	5.61325	6.08725	6.28229	5.75157
Lawsonia	10.7799	11.6079	11.6083	10.8005	10.3474	9.05811	11.2728	10.068	11.8924	11.1929	10.91	10.871	8.62144	10.9755	10.9327	10.2148	11.6093	11.1706	10.7549	11.3931	11.9904	10.6519	10.6201	11.2681	11.287	10.7495	11.0855	11.8695	11.3833	10.4357	11.2915	11.0552	11.1077	11.4761	10.2048	11.6496	10.8914	10.3689	11.4586	11.3273	12.0777	11.1825	11.1996	11.297	11.4152	11.8393	10.5784	11.2631	12.6467
Leadbetterella	1.8561	1.92742	1.67677	2.40997	2.17641	2.67103	1.33165	3.06364	1.76658	4.11023	2.28288	2.30466	1.42545	2.60846	2.60178	3.66168	2.71174	2.2355	1.90023	1.53542	1.96269	2.3511	1.98839	1.89243	2.02741	2.32548	2.11919	1.68041	2.77831	2.84425	2.04252	2.33257	3.13565	1.96188	1.66322	1.95314	2.2809	2.50417	3.33553	3.69278	2.35144	1.98738	1.70755	1.69542	2.34216	1.99597	1.89863	2.51548	2.6515
Lebetimonas	-1.45417	-1.38285	-1.50619	-0.895553	-1.12912	-0.48656	-1.97387	-1.8316	-1.53895	-0.78026	-0.970071	-0.948296	0.237486	-0.644494	-0.65118	-1.0625	1.04375	-1.7448	-1.55175	-0.0730953	0.237383	-0.842384	-1.1692	-1.41784	-0.367924	-0.980049	-1.02003	-1.50255	-0.379283	1.27162	-1.26775	-0.972961	-0.0219402	-1.34839	0.19963	-1.22982	-1.02463	-0.689312	0.142044	0.387251	-0.886432	-1.32289	-1.60272	-1.49506	-1.26765	-1.19752	-0.496707	-0.794791	-0.531459
Lechevalieria	0.610957	0.682277	0.686902	1.36411	1.13055	1.72806	0.285794	1.81849	0.720715	1.47941	1.31316	1.33494	2.00072	1.63874	1.63206	1.1014	1.74202	1.12828	0.793007	0.637191	0.717547	1.45286	1.04542	0.647282	0.920192	1.27962	1.14387	0.690542	1.83534	1.90128	0.797379	1.28671	2.19268	0.716739	2.30846	0.963268	1.23504	1.60594	2.43729	1.06196	1.33306	0.742238	0.462402	0.692041	1.22763	2.6827	0.791409	2.8553	1.66163
Leeia	2.19222	2.26354	2.15441	2.87125	2.63769	3.09101	1.79293	1.81479	2.22785	2.98654	3.01176	3.03354	4.00132	3.33734	3.33065	2.51648	3.44062	2.59579	2.26052	2.08094	2.29881	2.89662	2.40837	2.22854	2.3877	2.78676	2.55895	2.15805	3.19829	3.26423	2.37864	2.79384	3.55563	2.298	2.02815	2.43078	2.74217	3.04969	3.88105	2.56909	2.81347	2.3235	2.04366	2.13194	2.58152	2.54149	2.25892	4.43656	3.12914
Leeuwenhoekiella	0.88047	0.95179	0.739941	1.50256	1.269	1.70773	0.424242	0.503041	0.859163	1.61785	1.58969	1.61147	3.14944	1.91527	1.90858	1.25421	2.01855	1.22105	0.885772	0.617322	0.98706	1.433	1.02509	0.916795	1.01296	1.41807	1.29668	0.74358	1.81501	1.88095	1.06689	1.42515	2.17235	0.986252	1.82844	1.01631	1.37348	1.58607	2.41742	1.2004	1.32729	1.01175	2.31688	0.775977	1.32068	1.07786	0.884173	1.53985	1.71467
Legionella	6.7029	7.50235	7.38395	6.85866	7.2051	8.8865	7.96507	6.41099	8.29835	6.88184	7.3817	7.30596	7.04781	7.48331	7.9589	6.08363	7.95405	7.60354	7.22676	8.06125	7.08895	8.14505	7.85543	7.26805	6.43852	7.2932	7.51238	7.71986	8.04268	7.87729	13.2899	7.25816	7.95257	8.02793	7.1147	7.22787	8.03054	6.84662	7.18558	7.25121	7.24949	8.31251	7.39744	7.64836	7.34981	7.95773	7.71413	7.78007	7.92624
Leifsonia	4.87496	1.17369	2.50429	3.7178	1.89927	3.92385	1.79148	4.56624	2.71183	3.83309	3.84302	4.79768	5.87436	3.51652	3.8724	3.95852	0.812447	4.48837	3.43635	2.00344	-0.376007	2.08215	3.0002	-0.446271	0.579838	3.27073	2.64735	3.33105	1.91565	2.71855	1.28879	3.27782	2.27299	3.87111	6.45436	1.88757	3.58872	4.10969	3.06657	1.83068	2.37127	2.81861	-0.631152	2.97987	3.14822	1.72701	3.25841	4.26424	-0.221423
Leisingera	11.3659	8.33285	11.5234	10.1116	9.58858	8.99328	9.66136	11.054	12.777	10.2269	10.6247	9.26794	10.7522	10.0572	7.24313	12.455	8.93806	11.9966	9.96826	5.30076	12.1123	9.28636	11.4806	10.4995	8.94978	8.88965	10.382	11.527	9.58599	8.42953	13.4021	9.74473	10.8364	10.5689	10.5085	9.41506	10.6106	10.5174	7.10086	13.7847	9.24666	11.5627	9.25048	9.03576	8.7992	10.4052	11.7205	10.2994	10.6439
Lelliottia	1.02562	1.58236	0.715808	-0.396103	-0.629667	1.4803	0.847505	-0.0887768	-1.0395	-0.28081	-0.445466	-0.423691	0.492576	2.20204	-0.126575	-1.10406	-0.0166066	-0.279897	0.247977	2.32875	-1.18972	2.85491	0.797658	-1.25998	-0.487986	2.68933	-1.06158	1.20487	0.00261535	0.0685531	-1.10989	-0.473511	2.68189	0.394434	2.10439	-1.32975	-0.52518	-0.161938	3.83934	-0.698261	1.58647	3.0829	-1.44487	1.32225	1.37712	1.65179	1.70516	0.94803	0.95357
Leminorella	0.354014	0.425334	0.290719	1.05582	0.822259	1.32834	-0.0224968	-0.0234154	0.412424	1.17112	1.04356	1.06533	0.292906	1.36914	1.36245	0.807502	1.47242	0.69093	0.355657	0.228883	0.460603	1.04456	0.6457	0.390339	0.482841	0.971327	0.849973	0.294359	1.43562	1.50156	0.540436	0.978415	1.79296	0.459795	0.137439	0.567085	0.926746	1.19763	2.02899	0.753664	0.907907	0.485294	0.205458	0.315298	0.759498	0.689425	0.354058	1.01339	1.26545
Lentibacillus	1.84083	1.91215	1.67203	2.4712	2.23763	2.92994	1.39288	1.4634	1.8278	2.58649	2.44693	2.4687	1.42074	2.7725	2.76582	2.22527	2.87579	2.18003	1.84475	1.62956	1.94742	2.44524	2.24729	1.87715	1.97194	2.3867	2.26774	1.67567	3.03721	3.10315	2.02725	2.39379	3.39456	1.94661	4.39509	1.9484	2.34212	2.59831	3.42966	2.16904	2.36284	1.97211	1.69227	1.81286	2.33236	2.0901	1.84316	2.5002	2.64676
Lentimicrobium	3.29363	3.36495	3.31073	4.02115	3.78759	4.21912	2.94283	5.23813	5.69968	4.13644	5.48666	3.92347	4.43682	4.22727	4.22058	3.75172	4.33055	3.49996	4.88173	3.05604	4.98518	3.87171	3.53648	4.91491	3.29187	3.93665	3.79419	4.89934	4.3264	4.39234	3.48005	3.94374	4.68374	3.39941	3.30922	3.5871	3.89207	4.02479	4.85614	3.71899	3.91636	3.42491	4.73003	3.24283	3.68744	3.51658	3.16309	3.953	4.28546
Lentisphaera	1.45231	1.52363	1.44335	2.15392	1.92035	2.58404	1.0756	2.65984	1.51052	2.26921	2.0712	2.09297	1.44888	2.39677	2.39009	1.91605	2.50006	1.84356	1.50828	1.38242	1.5589	2.19809	1.9014	1.48863	1.63547	2.06942	1.95852	1.44699	2.69132	2.75726	1.63873	2.07651	3.04866	1.55809	3.0238	1.71971	2.02484	2.35116	3.18252	1.85176	1.99715	1.58359	2.88872	1.46422	1.91951	1.84296	1.50669	2.11169	2.41807
Lentivirus	3.93267	4.00399	3.7236	4.56431	4.33074	5.00195	3.48599	3.55524	3.92091	4.6796	4.42608	4.44786	3.67703	4.75166	4.74497	4.32512	4.85494	4.2183	3.88303	3.83493	4.03926	4.65061	4.31931	3.96899	4.01021	4.47981	4.3676	3.72724	5.10923	5.17516	4.11909	4.4869	5.46657	4.03845	3.07452	3.99996	4.43523	4.80368	5.63503	4.26215	4.51783	4.06395	3.78411	3.91034	4.25666	4.29548	3.88143	4.59205	4.69832
Lentzea	1.77777	1.84909	1.71187	2.41818	2.18462	2.70333	1.33986	1.40035	1.77479	2.53348	2.39209	2.41387	1.89387	2.71767	2.71098	2.21789	2.82095	2.15325	1.81798	1.63757	1.88436	2.45324	2.02069	1.8141	1.94516	2.33369	2.26036	1.71551	2.81061	2.87655	3.54916	2.34078	3.16795	1.88356	1.57263	1.98824	2.28911	2.60631	3.43767	2.11603	2.20169	1.90905	1.62922	1.67529	2.21923	3.68307	1.81638	2.43715	2.6866
Leporipoxvirus	1.7768	1.84812	1.72447	2.18235	1.94879	2.65838	1.10403	1.39937	1.53895	2.29764	2.23463	2.25641	1.59339	2.56021	4.13848	2.10393	2.66349	3.26276	2.13501	1.61062	1.88339	2.4263	3.5607	1.81313	3.05467	2.09785	2.1464	1.72811	2.76566	2.83159	3.54818	2.10494	3.123	1.88258	1.29057	3.5858	2.05327	4.16433	3.41072	1.88019	2.35997	1.90808	3.21321	3.16934	2.31314	2.07116	1.34093	2.43618	4.28416
Leptolinea	2.10905	2.18037	2.05141	2.74483	4.8332	3.17628	1.66651	4.05355	2.10144	2.86013	2.65355	2.67532	2.1822	2.97913	2.97244	2.48087	3.08241	2.47221	4.07188	1.96544	2.21564	2.78111	2.49364	2.14537	2.26412	2.66034	2.52334	2.05505	3.28356	3.3495	2.29547	2.66743	3.6409	2.21483	1.91382	2.32778	2.61576	2.93418	3.76554	2.44268	2.69965	2.24033	1.96049	2.02291	4.87683	2.42598	2.13534	2.76842	3.02614
Leptonema	1.92838	1.9997	1.89176	2.50447	2.2709	3.00401	1.42615	1.55095	1.86107	2.61976	2.53049	2.55226	1.85353	2.85606	2.84938	2.1602	2.95935	2.31256	1.97729	1.78795	2.03497	2.60363	2.32136	1.9647	2.10447	2.41997	2.20267	1.8954	3.11128	3.17722	2.1148	2.42706	3.46862	2.03416	1.73905	2.16813	2.37539	2.7567	3.58805	2.20231	2.44741	2.05966	1.77982	1.85198	2.52363	2.24849	1.97569	2.58776	2.86649
Leptospira	11.1641	11.6682	11.6897	13.7218	11.2112	10.1425	11.3688	10.57	11.1962	10.7332	11.0843	11.0943	11.2464	11.1498	11.3394	10.2849	11.0313	11.3091	11.1313	11.8484	11.4398	10.7002	13.7268	11.8772	11.4579	10.9063	11.0445	11.4201	13.6759	11.0093	11.2783	14.2566	11.0982	11.2882	11.5186	11.3741	10.9684	11.2061	11.1313	11.032	11.2588	11.3705	12.1311	11.7582	11.7048	11.4391	11.3888	11.2025	12.8057
Leptospirillum	2.2549	2.32622	2.32443	2.97706	2.7435	3.46419	1.89874	1.87747	2.33366	3.09235	2.98781	3.00959	2.40722	3.31339	3.3067	2.55171	3.41667	2.78639	3.77192	2.23107	2.36149	3.04674	2.78154	2.29122	2.5783	2.89256	2.59418	3.91303	3.57146	3.6374	2.44132	2.89965	3.92881	2.36068	2.21971	4.18576	2.84798	3.19982	4.03117	2.6749	2.8505	2.38618	2.10634	2.29836	2.80536	2.69161	2.44952	2.91428	3.29916
Leucobacter	11.4833	10.8299	11.0453	10.5498	10.1135	10.5723	10.3352	10.4406	10.2795	10.9242	10.1954	10.2706	10.5383	10.2193	9.91564	10.5118	10.5687	10.7352	10.7907	9.63229	10.771	10.448	10.5883	10.4148	10.7299	10.8014	10.0688	11.1029	10.5818	10.5962	11.3638	10.519	10.1506	10.3606	11.0138	10.7572	10.6398	9.91878	10.3683	11.1371	10.6245	10.2507	10.0174	10.1104	10.662	10.4273	10.9372	10.8704	10.6634
Leuconostoc	14.8697	14.6883	15.6699	14.7429	14.9262	13.2967	15.3531	14.8496	16.0605	14.7675	15.1659	15.411	15.2221	15.1831	15.1153	16.0275	15.0068	16.1446	15.0489	14.7965	15.7543	14.6004	15.4079	15.5644	14.2522	14.8756	15.1361	15.4728	15.1528	15.0706	17.0833	15.0491	15.3775	15.0761	15.1325	15.3631	14.8926	15.0644	14.4442	16.9773	15.5216	14.9538	15.2246	14.1789	15.2361	15.1347	15.6112	15.1615	16.1696
Leucothrix	3.07402	3.14535	3.01931	3.80468	3.57112	4.10133	2.72637	2.6966	3.16129	3.91998	3.96793	3.98971	3.46966	4.29351	4.28682	3.44429	4.39679	3.50186	3.16659	2.9949	3.18061	3.81057	3.41869	3.11035	3.29377	3.72019	3.48676	3.02295	4.20861	4.27455	3.26045	3.72728	4.56595	3.17981	2.5496	3.29568	3.67561	3.96364	4.795	3.50253	5.22337	3.20531	2.92547	2.99822	3.44916	3.45544	3.16499	3.7334	3.99404
Levilinea	2.96048	3.0318	2.82562	3.57232	4.92372	3.79728	2.494	4.16801	2.92892	3.68761	3.70771	3.72949	3.30248	4.03329	4.02661	3.24893	4.13657	4.58735	4.38416	2.78367	3.06707	3.59934	3.11464	2.9968	2.7943	3.48782	3.2914	2.82926	3.90456	3.9705	3.1469	3.49491	4.2619	3.06626	2.44313	4.68695	3.44324	3.75241	4.58377	3.27016	3.40356	3.09176	2.81192	2.78924	3.3131	3.24421	2.66552	3.61986	3.80034
Lewinella	3.72336	5.37965	4.04712	3.16399	3.66739	1.90064	4.20115	5.11147	4.63607	3.27928	4.64942	3.08624	0.43444	4.61243	3.38335	3.22331	1.90836	2.71101	4.10112	3.64723	4.31538	1.65555	4.38792	5.1382	4.82485	4.95396	4.00274	4.05076	5.70836	5.24378	3.90979	5.20206	2.36526	4.31457	1.19714	3.58652	3.03491	4.13055	4.96191	1.27687	3.5906	3.11768	4.71231	3.11526	3.144	5.20731	5.18149	4.86817	2.69992
Limnochorda	2.0553	2.12663	1.91978	2.71398	2.48041	3.0417	1.63566	1.67788	2.07058	2.82927	2.61016	2.63194	2.13165	2.93574	2.92905	2.3425	3.03902	2.36116	2.02589	1.89409	2.16189	2.70976	2.35905	2.09163	2.15307	2.62948	2.38497	1.92342	3.14897	3.21491	2.24173	2.63657	3.50632	2.16109	1.8001	2.19615	2.5849	2.86284	3.69419	2.41182	2.54321	2.18659	1.90675	1.98507	2.42479	2.35463	2.02429	2.71468	2.89451
Limnohabitans	3.52739	4.33567	5.24771	5.98858	3.88055	5.16878	4.62075	4.37235	4.20768	7.68884	2.58203	5.41116	6.9928	4.49257	2.90092	6.43399	3.01089	3.82672	6.1382	3.38316	3.63398	6.0733	2.90117	6.73364	5.4931	4.02962	6.029	4.88878	2.95412	3.02006	4.9362	4.0367	3.31147	3.63317	5.58956	4.67608	5.57	5.93687	3.5983	4.54892	4.69822	5.24363	3.37883	3.18134	4.45879	5.95918	4.71224	4.18677	5.37444
Listeria	18.0132	17.5628	17.6405	17.2906	17.0872	16.9026	17.8419	17.3624	17.6042	17.2351	17.335	17.4375	17.1162	17.4222	17.5712	17.1109	17.2628	17.6947	17.0742	17.7974	17.6341	16.9636	17.5613	17.4888	17.3949	17.3761	17.4656	18.1805	17.5351	17.3693	17.7906	17.4578	17.4184	17.9859	17.2949	17.501	17.5253	17.2735	16.9426	17.7964	17.3719	17.7689	17.5635	17.6939	17.5893	17.4834	17.4421	17.359	17.6496
Litoreibacter	2.06646	2.13778	1.95159	2.68995	2.45639	2.86284	1.61163	1.68903	2.04655	2.80524	2.64823	2.67001	3.61712	2.97381	2.96712	2.45756	3.07709	2.3518	2.01653	1.93057	2.17305	2.74624	2.1802	2.10279	2.14371	2.60545	2.50003	1.95523	2.97012	3.03606	2.25289	2.61254	3.32746	2.17225	1.39376	2.22796	2.56087	2.89932	3.73067	2.38779	2.56179	2.19774	1.91791	2.00071	2.53611	2.39111	2.01493	2.72584	2.92632
Loktanella	10.9277	11.4485	7.70466	12.0236	11.4295	9.85678	11.6185	10.1743	10.8763	8.67949	10.827	9.97286	9.93482	11.5437	10.6077	7.53513	12.1248	10.6477	10.8621	11.5122	9.56834	11.765	9.85507	9.40971	8.96261	10.7541	9.5125	8.66982	8.94097	8.44503	9.86032	11.4322	10.3214	9.2131	9.20271	9.51445	11.4204	7.8507	12.6002	9.02987	9.99758	9.64906	10.3761	11.2608	11.1099	11.1068	10.5902	9.07762	7.89089
Longilinea	2.09616	2.16748	1.98734	2.76778	5.34158	3.13645	1.68947	1.71873	2.12439	2.88308	2.63958	2.66136	2.14232	2.96516	2.95847	2.56673	3.06844	2.42727	2.092	1.98067	2.20275	2.79634	2.45381	2.13249	2.21918	2.68329	2.6092	1.99098	3.24373	3.30967	2.28258	2.69038	3.60107	2.20194	1.86126	2.2637	2.63871	2.94941	3.78077	2.46563	2.66338	2.22744	1.94761	2.08724	2.58557	2.44121	2.0904	2.75554	2.96206
Longispora	0.987003	1.05832	0.833428	1.56703	1.33347	1.68914	0.488712	2.19454	0.923633	1.68232	1.71592	1.7377	1.19608	2.0415	2.03481	1.30354	2.14478	1.33656	1.00129	0.75383	1.09359	1.5695	1.0065	1.02333	1.12847	1.48254	1.34601	0.837068	1.79642	1.86235	1.17343	1.48962	2.15376	1.09278	2.10983	1.10979	1.43795	1.72258	2.55393	1.26487	1.52828	1.11828	2.42341	0.821362	1.43262	3.5363	0.999686	1.64638	1.80815
Luminiphilus	1.65875	1.73008	1.2946	2.38274	2.14917	2.66337	1.30442	3.60325	1.73934	2.49803	2.43399	2.45576	4.44527	2.75956	2.75288	3.57433	2.86284	1.71511	1.51192	1.58699	1.76534	3.98762	1.98073	1.69508	1.50702	2.29824	2.03183	4.10559	2.77065	2.83659	1.84518	2.30533	3.12799	1.76454	1.54988	1.57096	2.25366	2.55573	3.38709	2.08058	4.43839	1.79004	1.5102	1.62668	2.19633	2.04753	2.9632	2.31813	2.26932
Lunatimonas	1.2876	1.35892	1.13239	1.87454	1.64098	1.98557	0.796224	0.910168	1.23114	1.98984	1.78534	1.80712	1.08635	2.11092	2.10423	1.54141	2.2142	1.5326	0.933171	1.05326	1.39419	1.86893	1.30292	1.32392	1.32452	1.79005	1.58389	1.13603	2.09284	2.15878	1.47402	1.79714	2.45019	1.39338	0.943757	1.40876	1.74547	2.022	2.85336	1.57238	1.72109	1.41888	1.13904	1.23803	1.78322	1.5138	1.19573	1.94698	2.10712
Luteibacter	15.7477	14.8453	15.0685	18.0299	18.0664	15.2687	17.0902	15.1219	15.5488	16.6574	16.1106	16.6491	15.812	16.5299	15.3631	14.2387	15.4677	15.0085	15.3701	16.3122	14.6598	15.1271	17.3501	17.6987	15.7146	16.6014	15.6285	14.9468	16.2792	16.4933	15.1518	15.7806	16.2096	14.9696	15.0124	16.7751	16.2988	18.2393	16.038	16.1979	16.358	14.1963	14.9918	14.6908	15.8596	15.5219	14.9858	17.0041	16.2129
Luteimonas	4.78494	4.00827	3.0117	3.55247	3.31891	1.33875	4.58963	4.04495	2.90907	3.66777	3.71472	2.15153	4.66644	2.45533	4.03361	3.62609	4.88054	4.48289	3.73818	0.856328	4.89153	3.99393	0.656104	1.65135	4.2748	3.46798	2.0836	4.60031	1.44602	3.09692	3.3864	1.8901	3.38833	3.30576	3.74802	0.966141	5.29787	1.82507	2.65643	1.66535	2.94901	4.06823	3.05143	3.51013	2.04033	3.6388	1.33866	2.2744	1.6645
Luteipulveratus	1.7174	4.11065	1.79852	2.36323	2.12967	2.27933	1.28491	1.33997	1.71983	2.47853	2.26759	2.28937	6.0068	2.59317	2.58648	2.1524	2.69645	2.19873	3.18426	1.56705	1.82399	2.38272	1.59668	3.33869	1.99065	2.27874	2.19487	1.80216	2.3866	2.45254	1.90382	2.28583	4.32891	1.82318	6.13011	2.07489	2.23416	2.5358	3.36715	2.06107	2.04722	1.84868	1.56885	1.63944	2.25559	2.02759	1.86186	2.37678	2.77325
Lutibaculum	1.8061	1.87742	1.66057	2.44706	2.2135	2.26087	1.36874	3.7506	1.80366	2.56235	2.39664	2.41842	1.65852	2.72222	2.71553	2.17144	2.8255	2.17183	3.35032	1.60897	1.91269	2.42465	1.57823	1.84242	1.96374	2.36257	2.21391	1.66421	2.36815	2.43409	1.99252	2.36965	4.31046	1.91188	1.61216	1.93694	2.31798	2.57772	3.40907	2.1449	2.21673	1.93738	3.97947	1.66899	2.28814	2.06951	1.83496	2.46548	2.6353
Lymphocryptovirus	3.30745	1.7938	1.58292	2.24167	2.0081	2.9442	1.16335	1.34506	1.59827	2.35696	1.55658	1.57836	-0.875063	1.88216	1.87547	1.04952	1.98544	2.18843	1.85316	1.19462	1.82907	2.0103	2.26156	1.75881	1.98034	2.15717	2.67696	1.58656	4.63644	3.11741	1.90891	2.16426	3.40882	1.82827	0.882093	1.85929	2.11259	2.16337	2.99472	1.93951	1.89351	1.85377	1.57393	1.56383	2.34059	1.65516	1.85156	2.38186	2.55765
Lysinimicrobium	0.674547	2.33083	0.861101	0.849098	2.93746	0.420832	3.23021	1.88208	2.52763	2.54935	2.31565	0.752466	0.264282	1.05627	1.04958	2.66945	5.24701	4.45419	3.94886	-0.300832	0.781136	2.0998	-0.261811	3.0328	2.66114	3.57196	1.12696	0.86474	2.85004	2.91597	0.860969	3.09362	3.69281	3.58768	6.99323	2.72243	0.720021	0.667914	4.30662	2.86887	2.98381	2.39079	2.84792	1.697	2.45018	2.48164	0.947394	5.42139	1.83583
Lysobacter	11.0649	6.65764	8.94103	6.83644	8.00143	8.75295	6.82225	10.0102	7.37747	9.27366	8.68163	8.63469	9.87294	7.04037	7.82218	10.8803	6.85415	8.7978	8.02178	6.167	6.30589	7.18912	7.60734	6.62265	8.14801	7.54044	7.81676	10.1098	8.2322	8.00863	8.23987	7.69192	6.71507	9.37283	7.45895	7.54444	7.49586	8.29329	5.85163	7.71871	7.20515	10.9293	7.47959	6.48544	7.22889	5.73446	7.93041	7.40617	2.51488
Macrococcus	1.80651	1.87783	1.65126	2.45582	2.22225	5.08967	1.3775	1.42908	1.81242	2.57111	2.29502	2.3168	1.47297	4.20556	2.61391	2.14352	2.72388	2.82202	3.81345	1.60604	1.9131	2.42171	2.0851	1.84283	3.3509	2.37132	2.186	1.6549	2.87502	2.94095	1.99293	2.37841	3.23236	1.91229	1.63403	1.92763	2.32674	2.57479	3.40614	2.15366	2.39665	1.93779	1.65795	1.74099	2.2868	2.06658	0.90019	2.46588	2.62599
Mageeibacillus	0.862725	0.934045	-0.462175	-0.158634	-0.392197	0.6051	1.93297	1.22226	-0.802032	-0.0433406	-0.35678	2.47235	-1.64636	-0.0312022	-0.0378884	1.90474	0.0720801	0.254859	-0.231985	0.806852	2.19171	1.62252	-0.0775429	3.01453	0.0467697	2.0788	1.94721	-0.458535	0.712377	0.778315	2.27154	2.57131	2.65468	-0.616456	2.71101	1.39915	-0.28771	0.190635	1.02199	-0.460792	0.0655832	1.73097	2.29913	0.834505	-0.209659	1.26739	2.23991	1.5221	0.512552
Magnetococcus	1.54612	1.61744	1.59033	2.30668	2.07312	2.70219	1.22836	1.16869	1.66328	2.42197	2.31439	2.33617	1.77393	2.63997	2.63328	1.87158	2.74325	1.99054	1.65527	1.53878	1.65271	2.35445	2.01955	1.58245	1.78245	2.22218	1.91405	1.59397	2.80947	2.87541	1.73254	2.22927	3.16681	1.6519	1.44085	1.8667	2.1776	2.50753	3.33888	2.00452	2.22498	1.6774	1.39757	1.61943	2.16652	1.99932	1.65367	2.2055	2.56506
Magnetospira	1.41539	1.48671	1.38461	2.06152	1.82796	2.1627	0.983205	2.62292	3.00309	2.17682	2.07627	2.09804	1.67606	2.40184	2.39516	1.76169	2.50512	1.83556	2.85866	1.20566	1.52198	3.60629	1.48006	1.45171	1.62747	1.97703	1.80416	1.38825	2.26998	2.33591	1.60181	1.98412	2.62732	1.52117	1.25691	1.66098	1.93245	2.1744	3.00576	1.75937	2.02372	1.54667	1.26683	1.22818	1.81063	1.6662	1.49869	2.07476	2.35934
Magnetospirillum	4.72916	5.86866	4.70344	4.38561	4.65901	4.60246	5.65928	3.78986	4.62357	4.89683	4.37828	4.40006	6.63864	4.70386	4.69717	3.07306	5.76866	6.02714	5.96132	4.41862	6.35729	4.71346	3.91982	6.38115	5.5142	5.00738	4.78538	4.70708	4.52917	4.38865	4.91559	5.01447	4.14955	4.12868	5.24352	4.43232	4.40092	4.24986	5.42225	5.04498	5.94954	3.99371	7.27747	6.2082	5.05618	5.44948	4.75739	5.56363	5.9538
Mahella	0.393284	2.04957	0.444128	1.10227	0.868712	1.71006	1.60892	0.0158551	0.458877	1.21757	1.05614	1.07791	0.0553114	1.38171	1.37503	3.07419	1.485	0.844338	1.82987	0.286515	0.499874	1.10219	1.02742	0.42961	0.63625	1.01778	0.794732	0.447767	1.81734	1.88327	0.579706	1.02487	2.17468	0.499066	2.84704	0.720494	0.973198	1.25526	2.08662	0.800117	0.997276	0.524565	0.244729	0.330363	0.787846	0.747057	0.507467	1.05266	1.41885
Mamastrovirus	2.85901	4.06783	4.66641	4.09998	3.86642	1.31293	4.07611	2.48158	3.84361	3.32219	3.11391	1.9133	4.2133	2.95406	4.08488	1.94287	3.54277	3.40836	3.10922	4.29514	4.1031	3.52585	4.53718	4.03283	4.42266	4.01549	4.30727	3.93309	3.00517	4.2935	3.53085	4.4096	3.36251	4.54975	3.74092	3.84324	3.44039	2.45653	4.87285	3.55682	4.80908	4.12779	4.78084	4.76945	4.4237	3.17072	4.29388	4.8969	1.73425
Mangrovibacter	2.7251	2.79642	2.61387	3.36623	3.13267	3.68282	2.28791	3.93264	2.72283	3.48153	3.25226	3.27403	2.58607	3.57783	3.57115	3.0546	3.68112	3.05525	4.65492	2.61057	2.83169	3.42624	3.00018	2.76143	2.84716	3.28174	3.09707	2.61751	3.7901	3.85603	2.91152	3.28882	4.14744	2.83088	2.4827	2.89024	3.23716	3.57931	4.41067	3.06407	3.22071	2.85638	2.57655	2.70212	3.26414	3.07111	2.71838	3.38448	3.5886
Mangrovimonas	0.0249193	1.6812	-0.0512944	2.15918	0.340654	0.577739	-0.504102	-0.35251	-0.0691806	0.689511	0.542007	0.563783	2.5782	0.867584	2.44586	0.368189	0.970866	1.68173	1.47853	-0.05178	0.131509	0.763893	1.48006	0.0612448	-0.111326	0.489722	0.41066	-0.0476547	0.685016	0.750953	0.211341	2.08177	1.04236	0.130701	-0.120672	0.225071	0.445141	0.916966	1.74832	0.27206	0.622438	0.1562	1.46133	0.0323765	0.459813	0.408762	-0.240109	0.684297	0.923432
Mannheimia	12.0939	12.6697	13.3724	11.8463	12.4256	10.6972	13.0423	11.6477	13.1533	12.6348	12.6545	12.3193	11.9226	12.8126	12.2754	11.0545	11.6484	12.6905	12.3388	12.0711	13.4035	12.1232	12.5506	13.7592	13.4312	13.1222	13.0796	12.5355	12.8284	13.1133	12.6354	12.668	12.1129	13.3432	13.1173	13.5318	13.3533	11.6049	12.9668	13.0761	13.5139	12.8212	13.8137	12.9889	13.2249	12.9117	12.7603	13.3931	13.5722
Mardivirus	5.2363	8.47755	7.70041	6.88061	5.06209	7.84846	4.9543	4.85887	6.76773	8.2183	8.28012	7.99704	4.29105	4.21338	7.66612	8.18807	5.90162	4.88945	7.28318	5.00104	5.34289	5.81671	6.02831	6.49502	8.38181	5.94812	6.93509	6.11909	6.08127	6.88417	6.15969	5.95521	8.76054	8.88641	4.55509	7.97677	7.4885	5.23282	8.17965	6.21588	5.27513	6.95255	7.59025	6.53563	6.9954	7.66321	4.55258	7.11807	7.5756
Maribacter	0.956822	3.96674	2.74833	2.55498	3.05838	2.21916	3.51619	1.80179	2.98958	2.95978	2.13226	0.931646	3.09855	2.82041	1.96573	2.31692	1.33873	2.29594	1.64565	3.62121	2.2858	2.00392	2.91503	3.65611	2.08785	1.62248	1.99682	2.46246	2.81187	3.52988	3.64574	2.47757	2.68378	2.285	2.23599	-0.43474	2.95642	2.15699	0.666421	-0.917105	2.39795	1.0881	3.97819	3.5024	1.15864	3.41432	1.95907	2.83859	2.58555
Maribius	0.20305	0.27437	0.18132	0.783307	0.549744	0.910949	-0.295012	-0.174379	0.139909	2.48356	0.740075	0.761851	0.213155	1.06565	1.05897	0.695337	1.16893	0.581531	0.246258	-0.0117393	0.30964	0.803934	1.81327	0.239376	0.373442	0.698811	0.737808	0.18496	1.01823	1.08416	0.389472	0.705899	1.37557	0.308832	0.0336738	0.457686	2.23919	0.957007	1.78836	0.481149	0.710019	0.334331	0.0544952	0.0436368	0.530529	0.448803	0.244659	0.862428	1.15605
Maricaulis	2.51559	5.39426	2.57672	2.78646	2.5529	3.02032	4.5155	2.13816	3.72803	2.90176	2.85556	2.87733	4.51596	3.18114	3.17445	2.93889	5.60635	3.4379	2.10642	1.83245	2.62218	4.23309	2.33768	2.55191	3.22981	2.70197	2.98136	2.58036	3.1276	3.19353	4.28697	2.70905	3.48494	2.62137	2.50291	4.43805	2.65739	4.38616	3.63255	2.4843	4.63193	2.64687	4.68896	1.99346	2.85374	2.29299	3.10103	3.17497	3.55144
Marichromatium	9.76159	11.3277	11.3604	11.3995	8.6299	8.98083	12.6431	11.2823	10.1461	11.8663	11.9985	10.6815	9.84086	10.5983	11.535	9.62761	9.8085	11.8872	10.4435	10.7921	12.0235	11.7559	10.6201	11.9532	11.1486	10.5445	10.7696	11.7155	9.57353	9.15404	13.3088	10.1646	10.2934	11.0518	12.3937	11.9081	12.2453	10.0108	11.2897	11.2838	12.1361	10.957	11.5112	12.3612	10.2184	10.1307	12.2422	11.3539	7.47718
Marinagarivorans	-0.621817	-0.550497	-0.697499	0.0481373	-0.185426	0.403338	-1.03018	-0.999246	-0.595261	0.163431	0.0303868	0.0521626	-0.794279	0.355964	0.349278	-0.24693	0.459247	-0.235537	-0.57081	-0.741959	-0.515227	0.073714	-0.279305	-0.585492	-0.443626	-0.0363587	-0.204459	-0.69386	0.510615	0.576553	-0.435395	-0.0292706	0.867958	-0.516035	-1.20668	-0.421134	-0.0809392	0.226787	1.05814	-0.254021	-0.0779713	-0.490537	2.39955	-0.639669	-0.107785	-0.281417	-0.572409	0.0375606	0.277227
Marinifilum	1.6256	1.69692	1.54931	2.24538	2.01182	2.57686	1.16706	1.24817	1.60199	2.36068	2.20645	2.22822	1.32553	2.53203	2.52534	1.85377	2.63531	3.15883	1.63483	1.4267	1.73219	2.24238	1.89422	1.66193	1.36578	2.16089	1.89624	1.55295	2.68414	2.75008	1.81203	2.16798	3.04148	1.73139	1.40741	1.82568	2.11631	2.39545	3.22681	1.94323	2.14265	1.75688	1.47705	1.55361	1.98955	3.47221	1.23699	2.28498	2.52404
Marinilabilia	1.72893	0.21529	0.0531825	0.8467	0.613136	1.18646	-0.23162	-0.233459	0.203301	0.961993	0.68296	0.704736	0.0730531	1.00854	1.00185	0.552225	1.11182	0.477737	0.142464	0.0394074	0.250559	0.855081	0.503821	0.180295	0.269648	0.762203	0.594696	0.0568222	1.29374	1.35968	0.330392	0.769292	1.65108	0.249752	2.01411	0.329548	0.717623	1.00815	1.83951	0.544541	0.734345	0.27525	-0.00458548	0.0636375	0.635344	0.499949	0.140865	0.803347	1.02791
Marinimicrobium	2.12954	2.20086	2.13148	2.73708	2.50352	3.04368	1.65876	3.33708	2.09368	2.85238	4.40599	4.42776	2.26029	3.1466	3.13992	2.60356	3.24989	2.53169	2.19641	1.98616	2.23613	2.80183	2.36104	2.16587	2.3236	2.65259	2.64603	2.13511	3.15096	3.21689	2.31596	2.65967	3.5083	2.23532	1.95414	2.40784	4.19297	2.9549	3.78626	2.43492	2.72965	2.26082	1.98099	1.99438	2.72817	2.4467	2.19481	2.78892	3.1062
Mariniradius	1.80059	1.87191	1.77865	4.80074	2.24525	2.78117	1.4005	1.42317	1.83542	2.59411	2.35026	2.37204	3.86053	2.67584	2.66915	2.28711	2.77912	2.17887	1.84359	1.72429	1.90718	2.53996	2.09853	1.83692	1.97078	2.39432	2.32958	1.78229	2.88845	2.95438	1.98702	2.40141	3.24579	1.90638	1.61096	2.05502	2.34974	2.69303	3.52439	2.17666	2.36089	1.93188	1.65204	1.75753	2.28389	2.18483	1.84199	2.45997	2.75338
Marinithermus	2.33004	2.40136	2.17166	2.99742	2.76385	3.20711	1.9191	1.95261	2.35402	3.11271	2.85541	2.87718	2.23644	3.18098	3.1743	2.70315	3.28426	2.62261	2.28734	2.20069	2.43663	3.01636	2.52446	2.36637	2.41452	2.91292	2.74562	2.1753	3.31438	3.38032	2.51646	2.92001	3.67173	2.43582	3.80422	2.44803	2.86834	3.16944	4.00079	2.69526	2.84894	2.46132	2.18149	2.277	2.7919	2.66123	2.28574	2.98942	3.14639
Marinitoga	5.96106	6.42317	6.30522	6.22566	6.16543	5.53302	6.58144	5.37718	6.71418	5.43022	5.44194	6.75059	7.05921	6.25294	5.97495	5.897	6.18113	6.28255	6.15104	6.91842	6.00206	5.67707	6.37762	7.04469	5.50256	6.01284	5.7112	5.5555	6.59722	6.47675	6.88445	6.32159	6.55403	5.78444	5.50312	6.67623	5.8274	6.54837	6.23086	6.96883	6.32185	5.88589	6.51048	6.58468	6.15958	6.20063	6.4681	5.37651	6.25529
Marinobacter	5.82534	5.1597	6.39096	5.69059	3.87206	5.10196	4.61227	5.44792	7.16267	6.54285	4.15073	6.49443	8.46952	4.4763	4.46962	6.31806	6.16455	6.99297	6.10162	4.60264	5.93193	6.64071	5.15628	5.86167	5.19992	4.02113	6.7231	7.28769	5.9462	6.01214	6.85976	6.35015	3.98162	6.41655	5.1271	5.44494	6.29848	6.30835	6.40274	6.97339	6.14629	5.95663	4.93982	5.8782	7.59102	5.06319	5.07114	5.74776	4.55834
Marinobacterium	1.45585	1.52717	1.5858	2.215	1.98143	2.2864	1.13668	2.66339	3.89353	2.33029	2.22368	2.24545	1.10714	2.54926	2.54257	1.84724	2.65254	1.26657	2.69903	1.29107	3.14741	4.42867	1.60376	1.49218	2.64344	2.1305	1.88971	1.58944	2.39368	2.45962	1.64228	2.13759	2.75102	1.56164	1.76986	1.86216	2.08592	2.25982	3.09117	3.4978	2.10087	1.58713	1.3073	1.34651	2.15437	1.75162	3.73705	2.11523	2.56052
Marinococcus	1.99534	2.06666	1.91301	2.69567	2.46211	3.07849	1.61735	1.61791	2.05228	2.81097	2.60039	2.62217	1.84007	2.92597	2.91928	2.43905	3.02925	2.3338	3.31933	1.89829	2.10193	2.71396	2.39585	2.03166	2.12571	2.61118	2.48152	1.91665	3.18577	3.25171	2.18176	2.61827	3.54311	2.10112	2.96031	2.18937	2.5666	2.86704	3.69839	2.39352	2.57441	2.12662	1.84678	1.9885	2.51554	2.35883	1.99693	2.65472	2.88773
Marinomonas	11.6035	11.3123	10.8718	11.2791	11.5309	12.164	12.1268	13.548	13.9285	14.2017	9.45905	11.8028	12.5474	12.9546	12.5853	13.9431	11.4729	13.3982	11.3401	9.80268	14.032	13.7883	10.2589	12.9935	10.3827	11.68	12.038	11.7234	11.7858	11.1148	14.2924	10.4647	11.4062	12.2398	11.2761	11.1482	11.998	14.3157	10.0178	14.4879	11.0941	12.2653	11.455	12.5361	11.0619	12.9262	13.2174	12.2629	13.225
Marinospirillum	1.92229	1.99361	1.88724	2.68247	2.44891	6.26606	1.60416	1.54487	2.03908	2.79777	2.782	4.38874	2.44072	3.10758	3.10089	2.29626	3.21086	2.32862	1.99335	1.87278	2.02888	2.68845	3.99845	1.95862	2.12053	2.59798	2.33873	1.89088	3.20341	3.26935	2.10872	2.60507	3.56075	2.02808	1.76648	2.16361	2.5534	2.84152	5.25784	2.38032	2.46011	2.05358	1.77374	4.24965	2.39909	2.33332	1.99175	2.58167	2.86197
Marinovum	1.81736	1.88868	1.70561	2.51196	2.2784	2.44531	1.43364	1.43993	1.86856	2.62725	2.40737	2.42915	1.54223	2.73295	2.72627	2.21612	2.83623	2.15656	1.82129	1.75228	1.92395	2.56795	1.76266	1.85368	1.94847	2.42746	2.25859	1.70925	2.55258	2.61852	2.00378	2.43455	2.90992	1.92314	1.59372	1.98198	2.38288	2.72102	3.55238	2.2098	2.33711	1.94864	1.6688	1.80291	2.24838	2.21282	1.81969	2.47673	2.68034
Mariprofundus	2.30052	2.37184	2.24489	2.99648	2.76292	3.35017	1.91816	3.50805	2.35308	3.11177	2.99597	3.01775	2.42371	3.32155	3.31486	2.58925	3.42483	2.6451	2.30983	2.18334	2.40711	2.99902	2.66753	2.33684	2.43701	2.91199	2.63172	2.24853	3.45745	3.52339	2.48694	2.91907	3.81479	2.4063	2.08501	2.52125	2.8674	3.15209	3.98344	2.69432	2.80715	2.4318	2.15196	2.22149	2.79192	2.64389	2.30823	2.95989	3.21962
Maritalea	1.80878	1.8801	1.74365	2.47947	2.24591	2.78356	1.40115	3.01631	1.83608	2.59477	2.40828	2.43006	3.37032	2.73386	2.72718	2.22795	2.83714	2.17402	4.17821	1.67455	1.91537	2.49022	2.10092	1.8451	1.96593	2.39498	2.27042	1.74729	2.89084	2.95678	1.9952	2.40207	3.24818	1.91456	1.61652	2.02002	2.3504	2.64329	3.47465	2.17732	2.3183	1.94006	1.66022	1.77079	2.26294	2.13509	1.83715	2.46815	2.71838
Maritimibacter	1.85372	1.92504	1.76132	2.55132	2.31775	2.63525	1.473	1.47629	1.90792	2.66661	2.46448	2.48626	1.77492	2.79006	2.78337	2.24332	2.89334	2.16153	1.82625	1.7819	1.96031	2.59758	1.95261	1.89004	1.95344	2.46682	3.87075	1.76496	2.74253	2.80847	2.04014	2.47391	3.09987	1.9595	1.60689	2.03768	2.42224	2.75065	3.58201	2.24916	2.42653	1.985	1.70516	1.81918	2.325	2.24245	1.82465	2.5131	2.73604
Marivirga	0.987477	1.0588	0.922158	1.66963	1.43607	1.94081	0.591311	0.610048	1.02623	1.78492	1.60694	1.62872	0.954748	3.51748	1.92583	1.34723	2.0358	1.36354	1.02826	0.789743	1.09407	1.60542	1.25816	1.0238	1.15545	1.58513	1.3897	0.925797	2.04808	2.11402	2.75886	1.59222	2.40542	1.09326	2.52933	1.19852	1.54055	1.75849	2.58984	1.36747	1.54201	1.11876	0.838922	0.902131	1.28865	1.25028	1.02666	1.64685	1.89688
Marmoricola	2.45352	0.20291	1.70176	2.37216	2.1386	0.695597	-0.291123	3.84162	3.31372	0.90249	0.784945	0.806721	1.59224	1.11052	1.10384	7.92329	1.2138	3.19139	3.23721	-0.247061	0.23818	0.568612	1.59792	1.75288	0.661377	0.702701	2.47391	3.29036	0.802873	2.45377	3.12537	0.709789	4.86066	2.5593	1.25122	0.393162	0.65812	2.30665	1.55304	0.485039	1.9565	0.262871	3.44247	1.55778	2.27921	2.53541	2.11756	2.37593	1.09152
Martelella	2.22533	2.29665	2.09173	2.79969	4.88806	2.37884	1.72137	3.43287	2.15629	2.91498	2.71668	2.73846	4.17032	3.04226	3.03557	2.4972	3.14554	2.76622	2.43095	1.97548	2.33192	2.79116	1.6962	2.26166	2.55813	2.71519	2.53967	2.09537	2.48612	2.55206	3.99672	2.72228	2.84346	2.33111	2.16569	3.95306	4.25558	2.94423	3.77558	2.49753	2.55649	2.35661	2.07678	1.93913	4.26893	2.43602	2.42935	4.46967	3.06646
Marvinbryantia	2.07329	2.14461	1.89127	2.61798	2.38442	3.25431	1.53967	1.69586	1.97459	2.73328	4.15243	2.58924	4.89305	2.89304	2.88636	3.92378	2.99633	1.95699	2.01796	1.71387	2.17988	2.52955	2.57166	2.10961	3.33386	2.53349	2.38129	1.89491	3.36158	3.42752	2.25971	2.54058	3.71893	2.17907	2.96654	2.16764	2.48891	2.68262	3.51398	2.31583	2.46656	2.20457	1.92473	1.51452	2.64585	2.17442	1.62012	2.73267	2.866
Mastadenovirus	0.11739	0.18871	0.262725	0.824883	0.591319	1.11734	-0.253437	-0.260039	0.181484	0.940176	0.862645	0.884421	-0.70214	1.18822	1.18154	0.823306	1.2915	0.853436	0.254003	0.111252	0.223979	0.926925	0.434693	1.73868	0.645348	0.740387	0.865778	0.266365	1.22461	1.29055	0.303812	0.747475	1.58196	0.223172	0.28737	0.539091	0.695806	1.08	1.91135	0.522724	0.900101	0.24867	-0.0311654	0.200206	0.387699	0.571794	0.516565	0.776767	1.23745
Mastigocladopsis	4.16197	1.06337	0.957912	1.71404	1.48047	2.11487	0.635716	0.614617	1.07064	1.82933	1.5569	1.57868	0.916361	1.88248	1.87579	1.43031	1.98576	1.37871	1.04343	0.836744	1.09864	1.65242	1.43223	1.02837	1.17062	1.62954	1.47278	0.961552	2.22215	2.28809	1.17847	1.63663	2.57949	1.09783	2.54993	1.23428	1.58496	1.80549	2.63685	1.41188	1.5336	2.70829	0.843491	1.04902	1.4475	1.29729	1.04183	1.65142	1.93264
Mastigocoleus	3.25783	4.55154	1.72983	1.88607	1.65251	2.42632	3.12968	2.8804	2.82764	2.00137	3.4233	1.86012	1.04551	2.16392	2.15723	2.10416	2.2672	2.36869	3.20265	3.91387	4.94938	4.24412	3.32864	1.70919	4.48253	4.1235	3.73159	1.73347	2.5336	2.59954	3.44425	1.80866	2.89094	4.10057	3.36819	2.00619	4.07892	3.66023	4.49158	3.90584	2.33533	1.80414	3.10927	2.7826	1.95779	1.56706	2.03182	2.33224	4.28952
Megamonas	0.637163	0.708483	0.427142	1.19631	0.962751	1.35771	0.117995	0.259734	2.87484	1.31161	1.02476	3.36846	-0.6215	1.35033	1.34365	0.91825	1.45362	0.153009	0.9787	2.44946	0.743753	0.943204	2.26003	2.99542	-0.0550795	1.11182	0.960721	0.430782	1.46499	1.53093	2.40855	1.11891	1.82233	0.742945	0.719144	0.703508	1.06724	1.09628	1.92763	0.894156	1.21135	0.768444	4.18905	0.271332	1.13856	3.39543	2.13807	1.29654	3.7238
Meganema	0.854215	0.925535	0.900242	1.49643	1.26287	1.6267	0.418115	2.06175	0.853036	1.61173	1.52167	1.54345	0.966774	1.84725	1.84056	1.15233	1.95053	1.3622	2.08357	0.693933	0.960805	1.50961	0.944058	0.890541	1.15412	1.41194	2.77977	0.903882	1.73398	1.79992	4.50007	1.41903	2.09132	0.959997	0.787276	1.17661	1.36736	1.66268	2.49403	1.19428	1.43821	0.985496	0.70566	0.690497	1.43896	1.15447	1.02533	1.51359	1.87497
Meiothermus	8.01427	4.41492	5.92885	5.29604	5.23074	7.18017	4.79771	7.86965	4.76697	6.29523	5.68315	5.98907	7.3483	3.66704	4.86846	7.30474	4.19774	5.80318	5.52947	4.44429	4.16917	5.42502	6.06327	3.23217	4.97687	5.05457	5.18102	7.45922	6.31326	6.15851	4.96723	5.02811	5.90609	6.98014	5.54448	4.24028	5.46186	5.96359	4.13859	5.02332	5.22762	7.24154	3.60368	3.56775	4.86011	4.29784	4.99474	5.44018	3.94677
Melioribacter	1.87668	1.948	1.8282	2.56806	2.3345	2.9984	1.48974	3.08422	1.92466	2.68335	2.48784	2.50962	1.63662	2.81342	2.80673	2.34116	2.9167	2.29503	1.95975	1.71602	1.98327	2.53169	2.31575	1.91301	2.08694	2.48356	2.38363	1.83184	3.10567	3.17161	2.06311	2.49065	3.46302	1.98247	3.47221	2.10457	2.43898	2.68476	3.51612	2.2659	2.50344	2.00796	1.72813	1.91177	2.34697	2.17656	1.95815	2.53606	2.80293
Melissococcus	0.881138	0.952458	0.830059	1.50042	1.26685	1.97331	0.422096	0.503709	0.857017	1.61571	1.516	1.53777	0.553568	1.84157	1.83489	1.28743	1.94486	1.23027	0.894997	0.759954	0.987728	1.57563	1.29067	0.917464	1.02218	1.41592	1.3299	0.833699	2.08059	2.14652	1.06756	1.42301	2.43793	0.98692	0.661889	1.10643	1.37134	1.7287	2.56006	1.19826	1.43289	1.01242	0.732583	0.913428	1.28376	1.2205	0.893398	1.54052	1.80479
Mesoaciditoga	1.97334	2.04466	1.87795	2.65495	2.42139	3.12338	1.57663	1.59591	2.01155	2.77025	2.68013	2.70191	2.1122	3.00571	2.99903	2.35547	3.10899	2.31933	1.98406	1.85172	2.07993	2.66739	2.44074	2.00967	2.11124	2.57046	2.39794	1.88159	3.23066	3.2966	2.15976	2.57754	3.588	2.07912	4.53089	2.15432	2.52588	2.82046	3.65182	2.35279	2.5208	2.10462	1.82479	1.97162	2.33429	2.31226	1.98246	2.63272	2.85268
Mesonia	1.6026	1.67392	1.51659	2.30116	2.06759	2.42285	1.22284	1.22517	1.65776	2.41645	2.21428	2.23605	1.49865	2.53986	2.53317	2.02588	2.64314	1.89622	2.88175	1.48461	1.70919	2.30028	1.7402	1.63893	1.68813	2.21666	2.06835	1.52023	2.53012	2.59606	1.78902	2.22375	2.88747	1.70838	1.34175	1.79296	2.17208	2.45336	3.28471	1.999	2.1456	1.73388	1.45405	1.6473	2.08153	1.94515	1.55935	2.26198	2.49132
Mesoplasma	2.3628	2.0471	2.73745	1.2902	1.70871	2.40553	2.44892	0.705264	2.69743	1.40549	1.57394	1.23314	2.87645	2.43003	2.62979	-0.407829	1.64023	0.770643	2.2493	2.04649	-0.0331098	2.47514	2.80089	1.48159	1.29952	2.09879	1.95657	1.95259	2.80231	2.57875	1.26911	3.26342	3.15966	2.08156	3.16575	1.08781	2.44123	1.73512	2.08105	2.26815	1.90104	2.10706	2.88167	2.86396	2.20544	2.81188	2.01873	2.39415	2.2716
Mesotoga	3.92713	3.99845	3.85167	4.62255	4.38899	5.06077	3.54424	5.87163	3.97916	4.73785	4.52231	4.54409	5.8261	4.84789	4.8412	4.36142	4.95117	3.87623	3.55021	3.7902	4.03372	4.60587	4.37813	3.96345	5.2531	4.53806	4.40389	3.85531	5.16805	5.23398	4.11355	4.54515	5.52539	4.03291	5.81846	4.12804	4.49348	4.75894	5.5903	4.3204	4.4387	4.05841	3.77857	3.85278	4.477	4.25074	3.53936	4.5865	4.8264
Metallosphaera	1.19108	2.3999	2.34266	2.76026	2.52669	3.24558	2.50506	0.81365	1.58634	-0.82489	1.28308	1.30486	1.48684	2.09409	2.73948	0.546105	2.19737	2.26859	2.43328	3.51509	3.4993	2.18392	2.27343	2.99294	2.0605	3.22325	0.588576	2.3463	2.70078	1.54432	1.3775	3.23034	3.42069	1.29686	1.75027	2.90854	1.25267	2.337	1.94596	1.92758	2.71398	2.70087	3.36445	1.83778	3.29425	2.72188	1.93172	2.33588	3.6069
Methanobacterium	4.66035	5.26219	5.53542	4.5095	5.12394	5.91947	5.63282	5.86789	5.93649	5.47279	6.01894	4.94118	4.71794	4.02259	7.0748	3.81225	5.34827	4.23522	6.69403	4.65443	5.68448	6.54811	4.70632	5.77468	6.52963	5.80352	5.72919	5.35848	5.49624	4.71418	5.76431	5.28009	5.00558	5.68367	4.70074	5.63121	5.51793	5.62318	5.60654	6.27773	4.99084	6.01403	6.09676	4.3844	5.66968	6.69994	5.77281	4.47173	5.23003
Methanobrevibacter	7.42181	8.42808	7.7046	7.4659	7.66297	7.19274	8.1785	6.88026	7.62722	7.43369	7.51034	7.70021	7.65725	7.27875	7.9001	6.34077	7.80796	7.47079	7.65241	8.28514	7.98698	7.1134	7.65753	8.08689	7.54779	7.6001	7.48104	7.70824	7.96202	7.72038	7.60201	7.90417	8.01179	7.83392	7.69418	8.12308	7.69447	7.63768	7.7605	7.07236	7.96248	7.382	8.522	8.69814	7.82613	8.11432	7.70126	7.82373	7.94832
Methanocella	-1.46844	1.77281	-1.12321	0.537323	0.30376	2.05404	1.78093	-1.84587	1.11632	0.652616	-1.12592	1.70322	-2.32885	0.784625	1.5149	0.545234	2.1103	1.29714	0.430628	1.37648	0.960078	1.70672	-0.95053	0.889814	1.45162	1.18979	1.8101	2.05036	1.42435	-0.0946725	3.47287	0.459915	0.196733	0.222305	0.0313343	1.47509	1.14521	-0.462132	1.95419	2.89813	0.69456	0.984769	2.47047	2.59732	0.440395	1.83702	-0.262124	2.36086	1.43648
Methanoculleus	2.36343	2.43475	2.27678	3.0471	2.81354	3.44783	1.96878	1.986	2.4037	3.16239	2.99026	3.01203	2.38329	3.31583	3.30915	2.78611	3.41911	2.67699	2.34172	2.30675	2.47002	3.12242	2.76518	2.39975	2.4689	2.96261	2.82858	2.28042	3.5551	3.62104	2.54985	2.96969	3.91245	2.46921	3.86124	2.55314	2.91802	3.27549	4.10685	2.74494	2.90712	2.49471	2.21487	2.39766	2.88169	2.76729	2.34012	3.02281	3.25151
Methanofollis	4.33689	2.08628	1.9518	2.72349	2.48993	3.12754	1.64517	1.63753	2.08009	2.83878	2.62882	2.65059	1.952	2.9544	2.94771	2.43061	3.05768	2.33143	1.99616	1.96334	2.12155	2.77902	2.44489	2.05129	2.12334	2.63899	2.47308	1.95544	3.23481	3.30075	2.20138	2.64608	3.59216	2.12074	1.77248	2.22817	2.59441	2.93209	3.76344	2.42133	2.59004	2.14624	1.86641	2.04274	2.50321	2.42388	1.99456	2.67434	2.92653
Methanolacinia	-0.205647	1.45064	-0.363136	0.376816	0.143253	0.813135	-0.701503	-0.583076	-0.266582	0.49211	0.238395	0.260171	-0.401042	0.563973	0.557286	-0.166391	0.667255	0.046646	-0.288627	-0.418356	-0.0990574	0.397317	0.130492	-0.169322	-0.161443	0.29232	-0.123919	-0.359496	0.920412	0.98635	-0.0192252	0.299408	1.27775	-0.0998653	-0.528099	-0.0867699	0.24774	0.55039	1.38175	0.0746581	0.259312	-0.0743665	-0.354202	-0.258298	0.215422	0.0421862	-0.290226	0.453731	0.611591
Methanolinea	1.91992	1.99124	1.8612	2.62478	2.39122	2.98457	1.54646	1.54249	1.98138	2.74007	2.55192	2.5737	1.86364	2.8775	2.87081	2.37816	2.98078	2.24082	1.90555	1.85705	2.02651	2.67272	2.30193	1.95625	2.03273	2.54028	2.42063	1.86484	3.09185	3.15778	2.10634	2.54737	3.44919	2.0257	1.68552	2.13756	2.4957	2.82579	3.65715	2.32262	2.50397	2.0512	1.77137	1.96059	2.32722	2.31759	1.90395	2.5793	2.83592
Methanomassiliicoccus	5.33593	5.40725	5.86043	5.95881	4.14028	4.96949	4.88049	4.9585	6.05238	6.0741	6.11484	6.13662	6.92685	4.85546	7.1707	3.84063	4.95874	4.05865	5.44042	3.63546	5.44252	4.45113	6.60878	3.78729	7.02048	4.28935	5.46806	4.27911	5.07677	5.14271	7.10731	4.29644	5.43411	3.85675	4.27329	4.55184	5.82973	4.6042	5.43556	4.07169	4.40448	3.88225	5.92434	3.57853	6.13969	4.096	5.30674	4.41034	5.2502
Methanosaeta	0.883958	2.54024	3.15982	1.18978	2.54118	1.58648	3.28139	0.506529	0.546383	1.30507	1.20092	1.2227	0.357001	1.5265	1.51981	1.00626	1.62978	1.77853	1.1791	0.588531	2.57551	2.98917	2.4888	0.920284	1.57044	1.10529	3.37066	0.841532	3.27872	3.34466	2.65534	1.11237	2.0511	0.98974	0.64545	1.11426	3.38263	1.55728	2.38863	2.47259	2.70718	1.01524	2.32037	2.01744	1.26242	1.04907	1.44166	3.1283	3.39758
Methanosphaera	0.863643	0.934963	0.852227	1.58177	1.34821	1.97521	0.503452	0.486214	0.938374	1.69707	1.49459	1.51637	0.684803	1.82017	1.81348	1.15	1.92345	1.23185	0.896581	0.765729	0.970233	1.5814	1.29256	0.899968	1.02376	1.49728	1.19247	0.855867	2.08248	2.14842	1.05006	1.50436	2.43983	0.969425	0.666312	1.12859	1.4527	1.73447	2.56583	1.27961	1.48871	0.994924	0.715088	0.905311	1.25717	1.22627	0.894982	1.52302	1.82695
Methanosphaerula	-0.697543	-0.626223	-0.688917	0.12255	-0.111013	0.451492	-0.955769	-1.07497	-0.520848	0.237843	-0.0595183	-0.0377425	-0.855575	0.266059	0.259373	-0.0896992	0.369341	-0.268122	-0.603395	-0.655948	0.994009	0.159725	-0.231151	-0.661218	-0.476211	0.038054	-0.0472281	-0.685277	0.558769	0.624706	-0.511121	0.0451421	0.916112	-0.591761	-0.82699	-0.412551	-0.0065265	0.312797	1.14415	-0.179608	-0.00823489	-0.566262	-0.846098	-0.610104	0.0558574	-0.195406	-0.604994	-0.0381653	0.28581
Methanospirillum	2.83624	2.17059	2.28037	2.55671	3.06011	1.74495	1.47839	1.72184	3.78778	2.67201	3.14737	3.65457	1.78062	3.47294	3.46626	0.868542	2.83926	3.79334	2.34828	3.8705	3.42826	2.81171	4.23223	3.35799	2.00029	0.887254	2.49598	3.50641	3.43719	1.91816	2.2857	0.894342	2.20957	3.42745	1.65297	3.77913	2.42764	1.37982	3.79613	4.12902	1.21	0.645592	1.95072	3.18341	3.68787	3.19354	1.87151	1.17369	1.67014
Methanothermobacter	1.9014	1.97272	1.86375	2.63753	2.40397	3.06365	1.55922	1.52397	1.99414	2.75283	2.57013	2.59191	1.80146	2.89571	2.88902	2.39463	2.99899	2.24338	1.9081	1.87044	2.00799	2.68611	2.381	1.93772	2.03529	2.55304	2.4371	1.86739	3.17092	3.23686	2.08782	2.56013	3.52827	2.00718	1.69331	2.14012	2.50846	2.83919	3.67054	2.33538	2.48373	2.03268	1.75284	1.95136	2.33938	2.33098	1.90651	2.56077	2.83848
Methanothermus	2.08103	2.15235	2.58551	4.55825	2.73973	3.41275	1.89497	3.28856	3.91485	3.08858	2.85623	5.19993	3.74813	3.18181	3.17512	4.2291	3.28509	3.14569	2.54625	2.17159	3.77258	2.98726	2.73011	2.11735	2.9376	2.88879	2.6866	2.58915	3.52003	3.58597	4.58938	2.89588	3.87737	2.18681	3.79352	2.86188	2.84421	4.7253	3.97169	4.99306	2.83967	2.21231	1.93247	3.80588	2.90778	4.21709	2.80882	5.06233	3.56024
Methanotorris	-1.62106	-1.54974	-1.76204	-0.991878	-1.22544	-0.627461	-2.0702	-1.99849	-1.63528	-0.876585	-1.17092	-1.14914	-2.23293	-0.845342	-0.852028	-1.3655	-0.742059	-1.34125	-1.67652	-1.8603	-1.51447	-1.04462	-1.3101	-1.58473	-1.54934	-1.07637	-1.32303	-1.7584	-0.520184	-0.454246	-1.43463	-1.06929	-0.162841	-1.51527	-1.91856	-1.48568	-1.12096	-0.891549	-0.0601935	-1.29404	-1.11658	-1.48978	-1.76961	-1.58886	-1.36532	-1.39975	-1.67812	-0.961679	-0.787317
Methermicoccus	1.97431	2.04563	1.88783	2.67366	2.44009	3.09133	1.59534	1.59688	2.03026	2.78895	2.57103	2.59281	1.97898	2.89661	2.88992	2.37417	2.99989	2.26746	1.93219	1.9043	2.0809	2.71997	2.40869	2.01064	2.05937	2.58916	2.41664	1.89147	3.19861	3.26455	2.16073	2.59625	3.55595	2.08009	1.70747	2.1642	2.54458	2.87304	3.7044	2.3715	2.51151	2.10559	1.82576	1.98145	2.39982	2.36484	1.93059	2.63369	2.86256
Methylacidiphilum	0.0257789	0.0970991	0.187579	0.671318	0.437754	1.31536	-0.407002	1.23331	0.0279193	0.786611	0.56253	2.16927	-0.916161	0.888108	0.881422	0.473208	0.99139	0.690709	0.355436	-0.0951851	0.132369	0.720488	0.632719	0.0621043	0.482621	0.586822	0.515679	0.191219	1.42264	1.48858	0.212201	0.59391	1.77998	1.71652	3.16782	0.463945	0.542241	0.873561	1.70492	0.369159	0.561792	0.15706	-0.122776	1.56237	0.511019	0.365357	0.353838	2.27012	2.74727
Methylibium	1.48324	-1.71846	-0.942393	0.728219	0.494656	0.82882	-1.57249	1.00271	-2.72253	2.28409	0.845556	0.867331	2.57072	-2.2883	0.0269432	0.34298	-0.600054	-1.26542	1.00698	-3.27439	-3.26815	1.62875	-2.35632	-3.33842	0.728123	-0.578669	-0.351514	-0.938753	-3.15137	-0.763501	-3.18832	-2.15654	-1.20906	0.818501	-0.890363	-0.425019	0.961713	1.3948	0.110676	-2.38129	-3.46801	0.844	-1.93834	-3.36928	0.0614683	-1.22888	-0.46479	-1.1304	-3.4271
Methylobacillus	3.40866	2.74302	1.086	3.32817	1.50964	3.17211	0.664887	0.709305	1.09981	1.8585	1.67903	1.7008	4.35537	2.00461	1.99792	1.36711	2.10789	1.68104	2.4024	0.89528	1.19332	1.71095	0.904503	1.12306	1.47295	1.65871	1.40958	1.08964	1.69442	1.76036	1.27316	1.6658	2.05177	1.19252	3.18058	1.36236	1.61413	1.86403	2.69538	1.44105	1.60229	1.21801	0.938179	0.90693	1.73626	1.35582	1.34416	1.74611	2.06073
Methylobacter	1.71485	4.1081	1.7273	2.15471	1.92114	2.41963	1.07639	1.33742	1.51131	2.27	3.75136	2.18817	1.54243	2.49197	2.48529	3.62184	4.18022	2.00228	1.79909	1.35203	3.40641	2.16771	1.73698	1.75118	1.7942	2.07021	2.07935	4.5383	2.5269	2.59284	3.48624	2.0773	2.88425	1.82064	1.82515	3.58863	3.61059	2.32078	3.15213	3.43751	3.65942	1.84613	1.5663	2.94582	2.08769	1.81257	1.66541	2.37423	2.70203
Methylocaldum	-0.778173	-0.706853	-0.739104	0.0757161	-0.157847	0.234034	-1.0026	2.75129	-0.567682	0.191009	0.202826	0.224602	1.35213	0.528403	0.521717	-0.284876	0.631686	-0.106442	0.350766	-0.864166	-0.671583	2.27344	-0.448609	-0.741848	-0.314531	-0.00877992	-0.242405	-0.735464	0.341311	0.407249	6.77457	-0.00169177	0.698654	-0.672391	-0.704033	-0.462738	1.5316	0.10458	0.935936	-0.226442	-0.253266	-0.646892	0.658234	-0.699325	0.0158294	-0.403624	-0.443314	-0.118795	0.235623
Methyloceanibacter	1.61486	1.68618	1.55377	2.26025	2.02669	2.53855	1.18193	2.82239	1.61685	2.37555	2.33531	2.35708	1.75313	2.66088	2.6542	2.10045	2.76417	2.07748	3.81751	1.4839	1.72145	2.29957	1.8559	1.65118	1.86939	2.17576	2.14292	1.55741	2.64582	2.71176	1.80128	2.18284	3.00317	1.72064	1.51459	1.83013	2.13118	2.45264	3.284	3.54306	2.10131	1.74614	1.4663	1.55219	2.22267	1.94444	1.74061	2.27423	2.52849
Methylocella	1.58982	1.66114	1.4954	2.18784	1.95427	2.09805	1.10952	2.79735	1.54444	2.30313	2.04522	2.06699	2.42432	2.3708	2.36411	2.01603	2.47408	1.94634	1.34691	1.25022	1.69641	2.0659	1.41541	1.62615	1.73826	2.10334	2.0585	1.49903	2.20533	2.27127	1.77624	2.11043	2.56267	1.6956	1.37901	1.77176	2.05876	2.21897	3.05033	1.88568	1.99858	1.7211	1.44127	1.34768	2.01819	1.71077	1.60947	2.2492	2.47012
Methylococcus	2.11189	2.18321	2.01568	2.81152	2.57796	4.59523	1.7332	4.54182	2.16812	2.92681	2.86053	2.88231	3.31752	3.18611	3.17942	2.4998	5.61132	2.69306	4.02856	1.98096	2.21848	2.79663	2.32762	2.14822	2.48497	2.72703	2.54227	3.60428	3.11754	3.18348	2.29831	2.73411	3.47488	2.21767	2.12043	3.87701	4.26741	2.94971	3.78106	2.50936	2.55343	2.24317	1.96334	2.06615	2.68753	2.4415	2.35618	2.77127	2.99041
Methyloferula	1.39926	1.47058	1.22532	2.04216	1.8086	2.20794	0.963839	1.02184	1.39876	2.15745	3.45255	1.88937	0.761353	2.19317	2.18648	1.74582	2.29645	1.74433	1.14489	1.13791	1.50585	1.95359	1.5253	1.43559	1.53624	1.95766	1.78829	1.22896	2.31522	2.38115	1.58569	1.96475	2.67256	1.50505	0.786464	1.50169	1.91308	2.10666	4.52298	1.74	1.88695	1.53055	1.25071	1.29844	1.89545	3.18342	1.40746	2.05864	2.20005
Methylohalobius	2.12917	2.20049	1.92357	2.72328	4.81165	3.07773	1.64496	1.75174	2.07988	2.83857	2.78745	2.80923	2.43116	3.11303	3.10634	2.3301	3.21631	2.45686	3.44239	1.96036	2.23576	2.77604	2.39509	2.1655	2.24877	2.63878	2.37257	1.92721	3.18501	3.25094	2.31559	2.64587	3.54235	2.23495	3.64058	2.19994	2.5942	2.92911	3.76047	2.42112	2.53608	2.26045	1.98062	2.01343	2.45625	2.42091	2.11999	2.78855	2.8983
Methylomarinum	2.37519	2.44651	2.28942	3.06509	2.83153	3.44743	1.98677	1.99776	2.42169	3.18039	3.2331	3.25488	2.75059	3.55868	3.55199	2.60854	5.24692	2.71021	2.37494	2.28611	2.48178	3.10178	2.76479	2.41151	2.50212	2.9806	2.65101	2.29306	3.55471	3.62065	2.56161	2.98769	3.91205	2.48097	2.14456	2.56578	2.93602	3.25486	4.08621	2.76293	2.91543	2.50647	2.22663	2.31158	2.75053	2.74665	2.37334	3.03457	3.26414
Methylomicrobium	-0.909318	-0.837998	-0.791555	2.89753	2.3014	-0.0187978	-1.35071	1.88318	-0.91579	-0.157098	-0.381613	-0.359837	-1.13021	3.4034	2.25921	0.977424	0.047247	0.369817	0.567292	3.76232	-0.802728	-0.176899	0.883521	0.71197	1.38412	-0.356888	-0.565068	-0.787916	0.0884788	0.154417	-0.722896	2.45756	0.445822	-0.803536	-0.757373	1.06977	2.40589	-0.0238261	3.61488	-0.57455	-0.405976	-0.778038	-1.05787	-1.14857	1.74079	-0.53203	-1.55202	2.07199	0.183172
Methylomonas	2.65726	2.72858	2.65617	3.32896	3.0954	5.52258	2.25064	4.60176	2.68557	5.02922	3.62234	3.64412	4.71165	3.94792	3.94124	2.96471	5.63617	3.22105	4.20658	2.47387	2.76385	3.28955	4.83993	4.27855	3.01297	3.24447	3.00718	2.65981	3.30793	3.37386	2.84369	3.25156	3.66527	2.76305	3.42006	2.93254	3.19989	3.44262	4.27398	3.02681	3.25915	2.78854	2.50871	2.49694	3.05484	2.93442	2.88418	3.31664	5.21586
Methylophaga	3.64602	2.13238	3.53871	2.7439	2.51034	3.05176	1.66558	3.26859	2.1005	2.85919	3.01044	3.03222	4.20644	4.92098	3.32933	2.28383	3.4393	2.7073	4.04281	1.99056	2.16765	4.3912	4.69105	3.68235	2.49921	2.6594	3.91126	1.95738	3.15904	3.22498	2.24748	2.66649	3.51638	3.7518	1.72745	2.23011	4.19979	2.95931	3.79066	2.44174	2.56307	2.19234	3.49746	2.02015	2.66732	4.03607	2.37043	2.72044	2.92847
Methylopila	2.19577	3.85206	3.80825	2.70884	0.890316	1.21499	0.0455599	3.40331	0.480481	2.82413	2.79325	2.81503	0.361674	3.11883	3.11214	2.87021	3.22211	1.07857	2.29125	0.309243	0.7174	1.12492	2.11731	0.647136	2.45545	2.62435	0.59075	2.22693	1.32227	1.3882	2.38219	3.85383	1.67961	0.716592	2.33888	2.49966	0.994803	1.27799	2.10934	4.28115	4.30595	0.742091	0.462255	1.88662	0.966206	0.769785	2.32667	1.27019	1.61306
Methylosarcina	1.93026	2.00158	1.79674	2.60673	2.37317	2.67312	1.52841	1.55283	1.96334	2.72203	2.68351	2.70528	2.34972	3.00909	3.0024	2.32901	3.11237	2.33162	1.99635	1.80005	2.03685	2.61573	1.99047	1.96658	2.12353	2.52224	2.37148	1.80038	2.78039	2.84633	2.11668	2.52933	3.13774	2.03604	1.35781	4.88046	2.47766	2.7688	3.60015	2.30458	2.32004	2.06154	1.7817	4.58001	2.33621	2.2606	1.99475	2.58963	2.77147
Methylosinus	9.97782	5.17593	8.35407	8.7097	9.16051	7.6082	5.60304	9.78718	9.05786	13.5394	10.0162	8.06953	11.4358	8.99198	5.77028	9.1961	9.66285	8.09296	8.19075	8.57305	7.93142	8.69212	6.20733	1.4405	7.06944	8.69104	7.31019	7.70094	6.0728	6.59012	10.6009	9.09019	4.51588	8.6495	6.78626	9.22205	8.60291	11.9489	9.57345	10.5402	5.53817	10.901	3.13008	7.43347	8.98537	2.25661	9.53712	6.78237	4.08993
Methylotenera	1.38493	1.45625	1.43529	1.93252	1.69896	1.59052	0.8542	1.0075	1.28912	2.04781	1.99444	2.01621	1.24148	2.32002	2.31333	1.76735	2.4233	1.87667	2.33388	1.01455	1.49151	1.83022	0.907874	1.42125	1.66858	1.84802	1.80982	1.43893	1.69779	1.76373	1.57135	1.85511	2.05514	3.07567	0.88241	1.71165	1.80344	3.56825	2.81465	1.63036	1.72118	1.51621	2.82133	1.05462	1.66721	1.47509	1.5398	3.62927	2.41002
Methylovorus	1.77906	1.85038	1.58733	2.37734	2.14377	2.26566	1.29902	1.40163	1.73394	2.49263	1.98388	2.00565	3.49088	2.30946	2.30277	2.10928	2.41274	2.15597	1.8207	1.50361	1.88565	2.31929	1.58301	1.81539	1.94788	2.29284	4.47368	1.59097	2.37293	2.43887	1.96549	2.29993	2.73028	1.88485	1.1809	1.8637	2.24826	2.47236	3.30372	2.07518	2.35307	1.91034	1.63051	3.13764	2.30904	1.96416	1.8191	2.43844	2.56206
Methylovulum	0.227701	0.299021	0.0582126	0.691729	0.458165	0.949347	-0.386591	-0.149728	0.0483303	0.807022	2.24637	0.68318	-0.360827	0.986982	0.980296	0.318326	1.09026	0.520175	0.184902	-0.0573552	0.33429	0.758318	0.266704	0.264026	0.312086	0.607233	0.360797	0.0618523	1.05662	1.12256	0.414123	0.614321	1.41397	0.333482	-0.0692717	1.91954	0.562652	0.911391	1.74275	0.38957	0.672991	0.358981	0.0791455	1.69701	0.50618	0.403187	0.183303	0.887078	1.03294
Micavibrio	1.72696	1.79828	3.26344	2.34781	2.11425	2.66098	1.26949	2.9345	1.70441	2.4631	2.46476	2.48653	1.95354	2.79034	2.78365	2.00017	2.89362	2.19118	3.17671	1.57143	1.83355	2.38711	1.97834	1.76329	1.98309	2.26331	2.04264	1.68212	2.76826	2.8342	1.91339	2.2704	3.1256	1.83275	1.63316	1.95485	2.21873	2.54018	3.37154	2.04565	2.23881	1.85824	1.57841	3.96016	2.46803	2.03198	1.85431	2.38634	2.65321
Microbispora	2.41136	-0.324679	-0.843452	0.337212	0.103649	0.543207	-0.741107	2.03393	1.27878	2.03747	0.341284	0.36306	1.16922	2.25182	0.660175	3.16688	0.770144	1.48384	0.0919272	-0.695145	-0.289409	0.120528	1.44553	-0.359674	1.27575	0.252716	1.33489	1.96754	0.650483	0.716421	-0.209577	0.259804	1.00783	-0.290217	2.49753	1.01788	0.208135	0.2736	1.10496	0.0350537	-0.00567993	1.32024	-0.544554	-0.52568	0.303961	1.35036	-0.437992	0.263379	0.131275
Microchaete	-1.21448	-1.14316	-1.35074	-0.660324	-0.893887	-0.234036	-1.73864	-1.59191	-1.30372	-0.545031	-0.814319	-0.792543	0.419749	-0.488741	-0.495428	-0.863485	-0.385459	-0.772525	-1.1078	-1.28059	-1.10789	-0.464921	-0.916679	-1.17816	-0.980614	-0.74482	-0.821014	-1.3471	-0.126759	-0.0608216	-1.02806	-0.737732	0.230584	0.47626	-0.168535	-1.07437	-0.789401	-0.311849	0.519507	-0.962482	-0.71801	-1.0832	-1.36304	-1.21918	-0.703774	-0.820052	-1.1094	-0.555106	-0.376012
Micromonospora	7.60045	5.0754	7.37245	3.7323	5.42474	6.22278	5.94676	6.67728	3.57433	7.75448	6.53841	6.70105	5.01533	3.90051	6.92945	7.0434	4.48922	6.68361	6.04387	3.70376	4.4188	8.33819	7.81099	4.89602	6.10515	7.30316	4.73672	6.8176	7.58785	7.42702	3.60554	4.14032	5.62327	8.24893	5.60852	4.47889	7.54808	8.74098	6.03437	2.69318	6.12414	6.97187	2.78514	4.74965	4.69838	4.69481	5.7481	8.06556	3.59229
Microscilla	1.92196	1.99328	1.83748	2.64246	2.40889	2.95116	1.56414	3.12949	1.99906	2.75775	2.51223	2.53401	1.66225	2.83781	2.83113	2.37222	2.94109	2.33917	2.0039	1.83146	2.02855	2.64713	2.26851	1.95829	2.13108	2.55796	2.41469	1.84112	3.05843	3.12437	2.10838	2.56505	3.41578	2.02774	1.77767	2.11385	2.51338	2.8002	3.63156	2.3403	2.56785	2.05324	1.77341	1.9364	2.32999	2.292	2.0023	2.58134	2.81221
Microterricola	1.71682	1.78814	1.65056	2.36791	2.13435	2.44762	1.28959	1.33939	1.72452	2.48321	2.2846	2.30638	1.4736	2.61018	2.60349	2.07336	2.71346	2.07136	1.3491	1.58983	1.82341	2.40551	1.76498	1.75315	1.86327	2.28342	2.11583	1.6542	2.5549	2.62083	1.90324	2.29051	2.91224	1.8226	1.50804	1.92693	2.23884	2.55858	3.38994	2.06576	2.24496	1.8481	1.56827	1.68481	2.08184	2.05038	1.73448	2.3762	2.62529
Microtetraspora	1.0457	-1.20491	-1.57696	-0.843422	-1.07699	-0.606682	-1.92174	-0.0686992	1.32053	-0.728129	0.903603	-0.659584	0.552181	-0.355783	-0.362469	1.19858	-0.2525	-1.03884	-0.845792	-1.8946	-1.16964	-1.07893	0.295637	-1.23991	0.338034	-0.927918	0.504084	1.59661	1.08556	1.88846	1.23212	-0.92083	-0.142062	-1.17045	-1.81552	0.284372	0.612464	-0.925856	-0.0944997	-1.14558	-0.844599	-1.14495	-1.42479	-1.7349	-1.03873	-1.43406	-1.37571	-0.616855	-0.60223
Microvirga	13.067	12.4767	12.6509	13.6592	13.2095	10.6934	13.1017	12.9048	11.8427	12.7619	12.4164	13.8025	12.0745	13.6631	12.7353	11.7799	12.5001	13.2473	12.8444	12.7068	11.9401	13.1456	13.2928	12.2751	13.5514	13.4434	13.0559	12.5796	12.956	13.1351	12.9602	12.886	13.48	12.7522	12.5665	12.7732	12.8344	13.0654	12.1514	12.6613	13.0927	12.8214	13.3458	13.4873	14.0549	12.5572	12.1892	13.0113	12.7481
Microvirgula	1.35015	1.42147	2.87725	2.01041	1.77685	1.85161	0.93209	0.97272	1.36701	2.1257	1.92541	1.94718	1.31678	2.25098	2.2443	1.58472	2.35427	1.86674	1.53146	1.14252	1.45674	1.95819	1.16897	1.38647	1.65865	1.92591	1.62719	1.29592	1.95889	2.02482	1.53657	1.933	2.31623	1.45593	2.45785	1.56865	1.88133	4.43319	2.94262	1.70825	1.86812	1.48143	1.20159	1.15942	3.36335	1.60306	1.52987	2.00953	2.26701
Microvirus	-0.843257	1.89103	0.839874	0.660282	0.789288	1.36227	0.475047	0.653783	1.11642	1.13814	1.05132	1.3141	0.781214	0.724816	0.232703	1.56322	0.342672	1.2007	0.558785	1.16732	0.485725	1.19449	1.77917	1.06754	2.09215	1.46887	0.383301	1.08452	1.83212	1.05006	0.928127	1.86298	2.18946	1.378	1.59992	-0.0212638	0.531205	1.05806	1.04142	0.358123	2.01772	0.872986	-0.254847	0.805655	1.52052	0.549856	1.96337	1.03851	2.44263
Mimivirus	0.591448	0.662768	0.500099	1.17624	0.94268	1.62945	0.0979243	0.214019	0.532845	1.29154	0.85437	0.876146	-0.871938	1.17995	1.17326	0.865725	1.28323	0.51364	0.574607	0.398113	2.283	1.21379	0.946811	0.627773	1.89051	1.09175	0.908197	0.503738	1.73673	1.80267	0.77787	1.09884	2.09407	0.697229	0.31382	0.776465	1.04717	1.36686	2.19821	0.874085	0.957477	0.722728	0.442892	0.581939	0.92984	0.858655	0.176768	1.25083	1.47483
Mitsuaria	1.82807	-0.907969	1.40045	2.54032	-0.0151762	2.92245	-0.859932	2.55017	-0.425011	4.03412	2.26096	-0.0391964	3.75217	0.264605	0.257919	2.20741	0.367888	-0.441686	1.43139	0.650659	-0.872699	1.46633	0.124325	-0.942964	2.52015	0.133891	0.375416	-0.180877	-0.670717	-0.604779	-0.792867	0.140979	-0.313374	3.37442	1.90186	1.96632	2.89667	3.49387	0.865799	-0.0837712	0.707785	-0.848009	-1.12784	-1.00162	-0.0752064	-0.473761	0.806405	-0.319911	-0.794752
Mitsuokella	2.51078	2.5821	4.65071	3.0281	2.79454	3.40887	1.94979	2.13335	2.38471	3.1434	3.01485	3.03662	4.88534	3.34042	3.33374	2.67535	3.44371	2.80031	2.46504	2.01965	2.61737	2.83532	2.72622	2.5471	2.59222	2.94361	2.71783	2.33242	3.51614	3.58208	2.6972	2.9507	3.87349	2.61656	2.21717	2.60514	2.89903	2.98839	3.81975	2.72595	2.95428	2.64206	2.36222	2.10234	2.92018	2.48019	2.46344	3.17015	3.3035
Mizugakiibacter	1.12877	1.20009	0.987483	1.82644	1.59288	1.73273	0.748122	3.07327	1.18304	1.94173	1.8187	1.84048	4.54893	2.14428	2.13759	2.96814	2.24756	1.63812	1.03869	1.0205	1.23536	1.83617	1.05009	3.48702	1.43003	1.74195	1.42565	0.991123	1.84001	1.90594	2.90015	1.74903	2.19735	1.23455	1.85211	1.26385	1.69736	1.98924	2.8206	1.52428	1.67659	2.84501	0.980212	0.984157	1.56105	1.48104	1.30125	1.78815	1.96221
Mobilicoccus	4.50533	2.99169	3.78362	1.54354	2.89494	4.04539	3.63515	3.27991	3.7075	1.65884	4.07644	4.09821	5.54412	4.40202	2.0734	1.95181	4.5053	4.84729	5.87728	1.82895	5.52946	3.38159	2.62578	2.95669	5.37617	1.45905	1.99428	5.00966	1.83073	1.89667	10.5906	1.46613	3.77304	1.44119	5.1614	4.05999	1.41447	1.21273	2.04409	4.04874	4.2874	3.05165	3.50878	3.0787	3.4114	3.51188	2.92546	5.16471	3.17339
Modestobacter	2.96259	0.226552	-0.415839	0.770096	0.536533	0.926637	-0.308223	3.23723	0.126698	0.885389	0.760165	0.781941	2.47139	1.08574	1.07906	4.19019	1.18903	2.91953	0.267239	-0.30264	0.261821	0.513033	0.243994	0.191557	1.12648	0.6856	0.145203	3.04723	1.03391	1.09985	0.341653	0.692688	1.39126	0.261013	1.27988	1.44549	0.641019	2.25107	1.49746	0.467938	1.91149	1.87147	3.70712	3.16069	0.678657	6.04054	0.997693	0.814609	0.558888
Mogibacterium	1.25997	1.33129	1.23703	2.03142	1.79786	2.51801	0.953105	5.13047	1.38803	2.14672	1.6631	1.68487	0.492254	1.98868	1.98199	1.60665	2.09196	1.32552	1.38649	0.887083	1.36656	1.70276	1.83536	1.29629	2.70239	1.94693	1.64912	1.24067	2.62528	2.69122	1.44639	1.95402	2.98263	1.36575	2.31432	1.5134	1.90235	1.85583	2.68719	1.72927	1.79809	1.39125	1.11141	1.1557	1.96093	3.66955	0.988649	1.91935	2.21176
Molluscipoxvirus	3.71659	0.980554	5.07165	3.16339	4.06733	4.03522	4.28671	3.70173	1.78303	4.86365	4.19345	3.92571	3.92621	4.22952	3.37483	3.63376	3.4848	4.56115	4.45607	3.88508	4.18575	3.56325	4.00465	3.75291	4.35307	4.45741	4.81373	5.25586	4.79457	4.86051	3.41758	3.57141	4.01441	4.47445	4.71497	4.90056	3.51974	4.85382	2.22575	4.4462	4.96395	5.43283	4.46112	3.13883	4.34865	4.34562	5.11737	3.89054	3.72445
Moorella	1.22267	1.29399	0.866816	1.85631	1.62275	2.35714	0.777992	0.845241	1.21291	1.97161	1.7883	1.81008	1.02599	2.11388	2.10719	2.99267	2.21716	1.6601	0.796506	0.966767	1.32926	1.78244	1.67449	1.25899	1.45201	1.77182	1.45018	2.45542	2.46441	2.53035	1.40909	1.7789	2.82175	1.32845	2.43431	1.14318	1.72724	1.93551	2.76687	1.55415	1.47004	1.35395	1.07411	1.06735	1.59458	1.42731	1.32323	1.88205	1.84154
Morococcus	0.885437	-0.917712	-2.85118	-1.88723	-2.1208	-0.169335	-2.96555	0.749016	-2.53063	-1.77194	-1.9361	-1.91432	-1.45374	-1.61052	-1.61721	0.46012	-1.50724	-2.39958	-1.41406	-2.71928	-2.46741	-1.9036	-2.43694	-2.53767	-1.02271	-1.97173	-0.719801	-0.525609	-0.0620582	0.00387958	-0.802611	-1.96464	-1.28968	-0.146285	-2.60971	-0.989849	-2.01631	-1.75053	-0.919176	-2.18939	-0.0348457	-0.120786	-2.72255	-2.63526	-1.96052	-0.673773	-2.73646	-0.329655	-1.87645
Mucinivorans	1.20413	1.27545	1.13928	1.83801	1.60445	2.37826	0.759691	2.41167	2.77958	1.9533	1.79275	1.81453	0.900456	2.11833	2.11164	1.59633	2.22161	1.56008	0.696482	1.00597	1.31072	1.82164	1.69562	1.24046	1.35199	1.75351	1.6388	1.14292	2.48554	2.55147	1.39056	1.7606	2.84288	1.30992	0.985686	1.41565	1.70893	1.97472	4.39104	1.53585	1.78122	1.33542	1.05558	1.15476	1.81305	1.46651	1.2232	1.86351	2.11401
Mucispirillum	2.19638	2.2677	2.11666	2.82519	2.59163	3.17755	1.74687	1.81895	2.1818	2.94049	2.74509	2.76686	4.25967	3.07066	3.06398	2.45234	3.17395	2.55804	2.22276	2.01611	2.30297	2.83178	2.4949	2.23271	2.34995	2.7407	2.49481	2.1203	4.86979	3.35076	2.3828	2.74779	3.64217	2.30216	3.17553	2.39302	2.69612	2.98485	3.81621	2.52304	2.72247	2.32766	2.04783	2.20853	2.50691	2.47665	2.22116	2.85576	3.09138
Muribacter	-0.358414	1.29787	-0.237296	0.41309	0.179527	0.909201	-0.66523	-0.735843	-0.230309	0.528383	0.322341	0.344117	-0.867285	0.647919	0.641233	0.0715765	0.751201	0.224666	1.2102	-0.373794	-0.251824	0.441879	0.226557	1.26287	0.0165775	0.328594	0.114048	-0.233656	1.01648	1.08242	1.41297	2.65761	1.37382	-0.252632	1.39294	0.0390698	0.284013	0.594952	1.42631	0.110932	0.180162	-0.227133	-0.506969	-0.166304	0.175644	0.0867478	-0.112205	0.300964	0.737431
Muricauda	1.37229	1.44361	1.35189	2.14536	1.9118	2.44543	1.06704	2.57983	1.50196	2.26065	2.05503	2.0768	1.21734	3.96557	2.37392	1.80123	2.48389	1.84401	1.50874	1.28048	1.47888	2.09615	1.76278	1.40862	1.63592	2.06087	1.8437	1.35553	2.5527	2.61864	1.55871	2.06795	2.91005	1.47807	1.27617	1.62826	2.01629	2.24922	3.08058	1.8432	1.98806	1.50357	1.22374	1.45233	1.94647	1.74102	1.50714	2.03167	2.32662
Muromegalovirus	5.46864	3.21803	3.17104	3.46133	3.22777	3.82177	5.19037	4.35424	5.13986	3.57662	5.03951	3.47632	4.5051	5.36509	5.3584	3.44588	6.20533	5.16364	5.59309	5.30568	4.83826	3.79943	4.72409	4.768	4.95555	4.9618	3.48835	3.17468	3.92905	3.99498	3.33313	6.19128	6.60832	6.05984	3.56969	5.03237	3.33225	5.53746	4.78386	4.74413	6.15561	4.86295	5.80551	5.80844	5.86542	5.76623	4.82677	3.80609	4.14577
Muscavirus	-3.24735	-3.17603	-3.29186	-2.73645	-2.97002	-2.58671	-3.81477	-3.62478	-3.37985	-2.62116	-2.78418	-2.7624	-3.37407	-2.4586	-2.46529	-2.92797	-2.35532	-2.91223	-3.24751	-1.91137	-3.14076	-2.68066	-3.26935	-3.21102	-3.12032	-2.82095	-2.8855	-3.28822	-2.47943	-2.4135	-3.06093	-2.81386	-2.12209	-3.14157	-3.51682	-3.01549	-2.86553	-2.52759	-1.69623	-3.03861	-2.76856	-3.11607	-3.3959	-3.35736	-2.72304	-3.03579	-3.2491	-2.58797	-2.31713
Mycetocola	1.47566	1.54698	1.33913	1.86759	1.63403	1.91999	0.789274	1.09823	1.22419	1.98289	1.81773	1.83951	0.987181	2.14331	2.13663	1.55683	2.24659	1.50682	1.56779	0.924857	3.16721	1.74053	1.23734	1.51199	2.8837	1.7831	1.5993	1.34277	2.02726	2.0932	1.66208	3.37515	2.38461	1.58144	2.48835	1.6155	3.32348	1.8936	2.72496	1.56544	1.86969	1.60694	1.32711	2.64265	1.55404	1.3854	1.16995	2.13504	2.31386
Mycoplasma	13.0859	13.9689	13.4949	13.1315	13.3818	13.3961	13.7729	12.717	13.5291	12.9341	13.1156	13.4538	12.9395	13.3523	13.5181	12.0267	13.2397	13.1714	13.0968	14.3383	13.5846	12.969	13.7768	13.6335	13.1357	13.5138	13.3412	13.3551	13.8033	13.7222	13.1102	13.6645	13.8777	13.4243	13.2841	13.4652	13.3797	13.1156	13.4264	13.2219	13.5527	13.2161	13.9822	14.1516	13.6714	13.7839	13.3097	13.3039	13.9575
Myxococcus	3.87663	3.50049	-0.112599	0.21368	2.30204	0.181562	1.45729	2.39967	-0.429718	3.4989	3.12583	0.340246	2.58321	2.22901	0.637361	2.26903	0.74733	0.61958	1.56391	2.20383	0.0763292	3.0195	-0.501082	1.59103	3.87092	0.129184	1.57454	3.35047	2.61077	1.93974	0.156161	0.136272	0.646181	1.66048	1.92793	2.4857	2.40653	2.68715	1.19658	-0.0884781	1.46343	1.68598	-0.178816	0.795407	3.43065	1.44198	0.282708	2.21408	0.862128
Myxosarcina	1.54084	1.61216	1.44364	2.22375	1.99019	2.67654	1.14543	1.16341	1.58035	2.33905	3.66595	2.10276	1.50119	2.40656	2.39987	2.06091	2.50984	1.92619	1.59092	1.48534	1.64743	2.30101	1.99389	1.57716	1.7181	2.13926	2.10338	1.44728	2.78381	2.84975	1.72726	2.14635	3.14116	1.64662	1.35785	1.72001	3.67964	2.45409	3.28544	1.92159	2.12167	1.67212	1.39228	1.53124	2.11491	1.94588	1.58932	2.20022	2.41837
N4likevirus	1.93024	2.00156	1.83163	2.60099	2.36743	2.77272	1.52267	1.55281	1.95759	2.71628	2.51669	2.53846	1.85021	2.84226	2.83558	2.30208	2.94555	2.21125	1.87598	1.83796	2.03683	2.65364	2.09007	1.96656	2.00316	2.51649	2.34455	1.83527	2.87999	2.94593	2.11666	2.52358	3.23734	2.03602	1.65967	2.10799	2.47191	2.80671	3.63807	2.29883	2.47785	2.06152	1.78168	1.94262	2.40827	2.29851	1.87438	2.58961	2.80635
Nafulsella	4.2753	4.34662	5.77272	4.88465	4.65109	5.22415	3.80633	5.48283	4.24125	4.99994	4.79103	4.8128	5.48235	5.11661	5.10992	4.59256	5.21989	5.13143	6.11696	4.08647	4.38189	4.90214	4.54151	4.31162	4.92334	6.38512	4.63503	6.51332	6.91639	5.39737	4.46172	4.80724	5.68877	5.96604	5.35821	4.46412	4.75557	6.64017	5.88657	4.58249	4.7365	4.40658	6.9341	5.7773	4.63643	6.13197	4.79456	4.93467	5.16248
Nakamurella	0.689693	0.761013	0.863254	1.36923	1.13567	1.46903	0.290909	3.11962	0.72583	1.48452	3.66498	1.36483	4.14741	1.66863	1.66194	1.20789	1.77191	1.18378	2.91553	0.466592	0.796283	1.28227	0.786383	0.726018	2.56065	1.28473	2.83533	0.866894	1.5763	1.64224	0.876115	1.29182	4.741	0.795475	2.32063	1.13962	4.69958	1.43534	2.26669	1.06707	1.30971	3.62833	2.86307	0.624179	1.00464	0.927134	0.846908	1.34907	1.83798
Narnavirus	2.07084	2.14216	1.98725	2.76838	2.53482	3.15314	1.69006	1.69341	2.12498	2.88367	2.67702	2.6988	2.0401	3.0026	2.99591	2.4937	3.10588	2.36687	2.0316	1.99692	2.17743	2.81259	2.4705	2.10717	2.15879	2.68388	2.53617	1.99089	3.26042	3.32635	2.25726	2.69097	3.61776	2.17662	1.81054	2.26361	2.6393	2.96567	3.79702	2.46622	2.62816	2.20212	1.92229	2.08615	2.52692	2.45746	2.03	2.73022	2.96197
Natranaerobius	1.91443	1.98575	4.29844	2.60948	2.37592	2.30705	1.53116	3.12197	1.96609	4.30974	5.02038	2.72023	1.77065	4.60899	3.01734	4.16854	3.12731	3.02782	2.0414	1.8914	2.02102	2.70707	1.6244	1.95076	2.81973	4.84692	4.94798	3.56512	2.41432	4.06522	4.90821	2.53208	4.35663	2.02022	2.27678	2.25288	4.06537	2.86015	3.6915	2.30733	2.56864	2.04571	3.35084	1.81061	2.30847	3.93691	2.69095	4.15877	2.95124
Natronobacterium	-0.132602	-0.0612823	-0.200963	0.567598	0.334035	0.935135	-0.510721	-0.510031	-0.0758001	0.682891	0.452098	0.473874	-0.24626	0.777676	0.770989	0.223403	0.880958	0.199248	-0.523013	-0.190881	-0.0260127	0.624792	0.252492	-0.096277	-0.00884115	0.483102	0.265874	-0.197323	1.04241	1.10835	0.0538195	0.49019	1.39975	-0.0268205	-0.357629	0.0754029	0.438522	0.777865	1.60922	0.26544	0.455021	-0.00132179	-0.281158	-0.0951021	0.435023	0.269661	-0.137624	0.526775	0.773764
Natronococcus	2.02734	3.68363	4.11898	5.24278	4.52379	2.54038	4.81653	3.23488	4.96195	4.13568	4.72254	4.00735	1.3391	5.04811	2.7195	4.21868	5.1514	4.74898	3.96921	3.42166	5.59336	2.65237	3.4427	5.5231	2.95593	3.93589	4.26116	5.70758	5.45501	2.7136	5.02112	3.94298	3.005	3.71809	5.40445	5.13231	3.89131	4.39041	3.6368	4.45519	4.59263	3.74359	5.04871	3.45101	4.15429	5.46717	4.41211	4.27168	3.50874
Natronolimnobius	3.55488	3.6262	3.89754	5.90819	4.08966	4.37778	5.56683	3.17745	8.07214	4.43852	4.57004	4.59182	4.99309	6.48058	4.88893	6.2134	4.9989	4.31947	5.83332	3.22015	7.36191	4.03582	3.69514	5.17617	4.11138	4.23873	3.93394	6.70853	4.48506	4.551	9.41373	4.24582	4.8424	3.66066	4.05313	4.17391	5.77911	4.18889	5.02025	10.4968	4.11452	5.27113	3.40633	3.64719	4.32526	6.48805	7.15252	4.21426	4.87227
Natronomonas	3.5245	3.59582	3.41486	4.23539	4.00183	4.60303	3.15707	3.14707	3.59199	4.35069	4.18215	4.20393	3.74575	4.50773	4.50105	3.98296	4.61101	3.83565	3.50038	3.41511	3.63109	4.23079	3.92038	3.56083	3.62757	4.1509	4.02544	3.4185	4.7103	4.77624	3.71092	4.15798	5.06764	3.63028	3.27905	3.69123	4.10632	4.38386	5.21522	3.93323	4.09677	3.65578	3.37595	3.56829	4.06054	3.87566	3.49878	4.18388	4.38959
Natronorubrum	1.54701	1.61833	1.53743	2.16303	1.92947	2.59437	2.66968	1.16958	1.51964	3.86329	2.1701	2.19188	1.45632	2.49568	2.48899	1.98466	2.59896	1.97881	1.64354	1.36959	1.6536	2.18527	1.91173	1.58334	1.77072	2.07854	2.02713	1.54107	2.70165	2.76759	1.73344	2.08563	3.05899	3.23776	1.42224	1.8138	2.03396	2.33834	3.16969	1.86088	2.10137	1.67829	1.39846	1.38326	2.11934	1.83013	1.64194	2.20639	2.51216
Nautella	4.62344	3.95779	5.61266	3.04204	2.80847	3.14083	1.96372	5.83097	6.4861	3.15733	3.4311	3.45287	3.21885	3.75667	3.74999	6.20658	3.85996	5.65723	2.84901	2.09935	6.31499	5.23695	4.78012	5.14519	3.12721	2.95754	3.4417	5.6163	4.83307	3.31405	10.9016	4.54959	5.92738	2.40729	3.79392	7.3296	4.49792	4.65306	3.89945	11.1952	2.93328	5.24015	3.73792	2.50333	3.59579	4.88182	6.69887	2.96089	3.78003
Nautilia	0.816476	0.887796	0.677828	1.37316	1.1396	1.96683	0.294844	0.439047	0.729765	1.48846	1.352	1.37377	2.06176	1.67757	1.67089	1.15581	1.78086	0.497557	2.06357	0.545448	0.923066	1.36112	1.28419	0.852802	2.6114	1.28867	1.19828	0.681468	2.07411	2.14005	1.0029	1.29576	2.43145	0.922258	0.497906	0.954194	1.24409	1.51419	2.34555	1.07101	1.25007	0.947757	0.667921	0.73853	1.10388	1.00599	0.160685	1.47585	1.65256
Neisseria	26.2557	15.2812	17.5548	17.0006	16.6498	16.5578	16.1309	25.9324	18.6059	19.2553	19.5795	17.5286	19.4005	17.4201	16.6962	17.3175	17.4425	17.5611	16.9227	17.0924	17.3285	16.2504	16.9591	15.7825	16.8304	16.5343	16.4201	18.339	16.715	16.6256	26.4107	17.0935	16.9153	16.9046	16.7106	26.2634	17.2412	19.4763	17.3568	26.3969	15.3915	17.9716	15.4868	16.6394	16.9369	16.0764	18.7057	15.5851	15.6922
Neorhizobium	1.50038	1.5717	3.06345	2.17258	1.93902	1.90298	1.09426	1.12295	3.11415	2.28788	2.07122	2.093	1.07132	2.3968	2.39011	1.8673	2.50008	1.91986	1.58459	1.44451	1.60697	2.26018	1.22034	1.5367	1.71177	2.08809	1.90977	1.48212	2.01026	2.07619	1.6868	2.09518	2.3676	1.60616	1.34802	1.75485	2.04351	3.99822	3.24461	1.87043	3.6376	1.63166	1.35182	1.49539	2.11639	1.90505	1.58299	2.15976	2.45321
Neorickettsia	4.81609	4.88741	4.81632	4.98041	4.74685	5.23811	6.22402	4.43866	4.33701	5.0957	4.88343	4.9052	3.89659	5.209	5.20232	6.60222	5.31229	5.27828	5.99965	3.79579	4.92268	4.61146	4.55547	4.85242	5.0702	4.89591	5.05973	4.81996	5.34539	5.41132	5.00252	4.903	5.70273	4.92188	4.65029	5.09269	4.85133	4.76454	5.59589	4.67825	5.09701	4.94737	4.66754	4.20595	4.81232	4.25633	4.94141	5.47547	5.79105
Neosynechococcus	1.97993	2.05125	1.92542	2.60063	3.95203	2.97005	1.52231	1.6025	1.95723	2.71592	2.48818	2.50996	1.49866	2.81376	2.80707	2.36996	2.91704	2.30505	1.96978	1.78153	2.08651	2.5972	2.2874	2.01625	2.09696	2.51613	2.41243	1.92906	3.07732	3.14326	2.16635	2.52322	3.43467	2.08571	1.72644	2.20179	2.47155	2.75028	3.58163	2.29847	2.51433	2.11121	1.83137	1.84624	4.95916	2.24207	1.96818	2.6393	2.90015
Nepovirus	-0.114948	-0.0436275	1.4778	0.410975	0.177412	1.01143	1.65458	-0.492377	-0.232423	2.11123	1.87414	0.310957	-0.959826	0.614759	0.608072	0.201073	0.718041	1.86565	0.0774977	-0.197475	-0.00835789	0.618198	1.91375	1.50634	0.0726016	0.326479	0.243544	-0.103525	1.1187	1.18464	0.0714743	2.6555	1.47605	-0.00916572	0.0801596	0.169201	1.86686	0.77127	1.60263	1.69378	0.308971	0.016333	1.32146	2.20684	0.037853	0.263067	-0.0561813	0.54443	2.45252
Neptunomonas	2.32948	2.4008	2.25306	3.00486	2.7713	3.3978	1.92654	1.95205	2.36146	3.12015	2.96848	2.99026	2.37805	3.29406	3.28737	2.74122	3.39734	2.63269	2.29741	2.1856	2.43607	3.00127	2.71516	2.36581	2.4246	2.92036	2.78369	2.2567	3.50508	3.57102	2.51591	2.92745	3.86242	2.43527	2.07603	2.52942	2.87578	3.15435	3.9857	2.7027	2.82125	2.46076	2.18093	2.34141	2.85515	2.64614	2.29581	2.98886	3.22779
Nereida	2.61618	2.6875	2.57991	3.31933	3.08577	3.62483	2.24101	2.23875	2.67593	3.43462	3.20183	3.22361	2.26753	3.52741	3.52072	3.04051	3.63069	2.98012	2.64485	2.51187	2.72277	3.32755	2.94219	2.65251	2.77203	3.23483	3.08298	2.58355	3.73211	3.79805	2.8026	3.24192	4.08945	2.72196	2.41798	2.85627	3.19025	3.48062	4.31198	3.01717	3.19203	2.74746	2.46763	2.64087	3.0871	2.97242	2.64325	3.27556	3.55463
Nesiotobacter	1.82445	1.89577	1.71542	2.47855	2.24499	2.66779	1.40023	1.44702	1.83515	2.59384	2.40343	2.42521	3.14679	2.72901	2.72232	2.26445	2.83229	2.11564	1.78036	1.70211	1.93104	2.51779	1.98514	1.86078	1.90755	2.39406	2.30692	1.71906	2.77506	2.841	2.01087	2.40114	3.13241	1.93023	1.55909	1.99179	2.34948	2.67086	3.50222	2.17639	2.36267	1.95573	1.6759	1.82452	2.36267	2.16266	1.77876	2.48383	2.69015
Nesterenkonia	1.73506	6.56126	3.13765	2.18703	1.95346	2.23098	1.10871	4.16498	3.12859	2.30232	2.11001	2.13179	1.33607	2.43559	2.4289	2.03361	4.12384	2.74911	2.41383	1.38098	4.16357	3.78162	1.54834	1.77138	2.54102	2.10253	2.07608	3.14129	2.33826	2.4042	1.92148	2.10962	5.01753	1.84084	7.43091	1.82905	2.05795	2.34973	3.18108	3.46983	2.32645	4.18827	3.17146	1.40051	2.46298	3.42649	2.41223	2.39443	2.52741
Niabella	2.71808	1.20444	1.13047	1.76295	3.85131	2.03013	0.684629	4.21512	1.11955	1.87824	1.82089	1.84266	2.34727	2.14646	2.13978	1.69017	2.24975	1.81756	1.48229	0.936579	1.23971	1.75225	1.34749	1.16944	1.60947	1.67845	1.73264	1.13411	2.13741	2.20335	1.31954	1.68554	2.49475	1.2389	0.840529	1.40683	1.63387	3.49029	2.73668	1.46079	1.64437	1.2644	5.37688	1.01927	1.75204	1.39712	1.48069	1.7925	2.10519
Nisaea	2.05178	2.1231	1.9995	2.63802	2.40445	2.66853	1.5597	1.67435	1.99462	2.75331	2.55495	2.57673	2.02675	2.88053	2.87384	2.51367	2.98381	2.37913	2.04385	1.83722	2.15837	2.65289	3.57085	3.67307	2.17104	2.55352	2.55614	2.00314	2.77581	2.84175	2.2382	2.56061	3.13315	2.15756	1.81719	2.27586	2.50894	2.80597	3.63732	2.33586	2.48177	2.18306	1.90322	1.96425	2.50877	2.29776	2.04225	2.71116	2.97423
Nitratifractor	1.88441	1.95573	1.87867	2.64761	2.41404	3.04242	1.56929	1.50698	2.00421	2.7629	2.58533	2.6071	2.17183	2.9109	2.90422	3.77975	3.01419	2.27888	1.94361	1.80876	1.991	2.62444	2.35978	1.92074	2.07079	2.56311	2.23726	1.88231	3.1497	3.21564	3.65579	2.5702	3.50704	1.99019	1.71394	2.15504	2.51853	2.77751	3.60887	2.34545	2.45941	2.01569	3.32082	1.86458	2.49728	2.26931	1.94201	2.54379	2.8534
Nitratireductor	3.37504	4.18333	2.43914	4.90681	2.35132	2.2864	1.50656	3.73458	1.94148	4.28514	4.88541	4.17022	6.63656	2.88906	2.88237	4.76488	4.5773	3.28075	5.99257	4.39986	4.70402	9.64659	3.18872	3.41137	3.07266	2.50039	5.29278	4.02774	2.39367	2.45961	6.62036	5.6774	4.33598	4.21779	1.86673	4.30047	4.77773	2.56126	4.97757	2.28272	2.6194	3.50632	1.64152	4.33917	4.34814	2.05305	4.52884	4.77138	3.41387
Nitratiruptor	1.91173	1.98306	1.82219	2.58363	2.35007	2.99451	1.50531	1.53431	1.94023	2.69892	2.45199	2.47377	1.78064	2.77757	2.77088	2.33433	2.88085	2.23198	1.8967	1.77615	2.01832	2.59182	2.31187	1.94806	2.02389	2.49913	2.3768	1.82583	3.10179	3.16772	2.09816	2.50622	3.45913	2.01752	1.6772	2.09856	2.45455	2.74489	3.57625	2.28147	2.39111	2.04302	1.76318	1.88779	2.33812	2.23669	1.8951	2.57111	2.79692
Nitriliruptor	2.58259	4.23887	2.47976	3.14933	2.91577	5.00139	4.39294	5.66459	2.50594	3.26463	3.10978	3.13156	2.6305	3.43536	3.42867	5.15105	5.86057	2.57127	4.26937	2.54007	2.68918	3.35574	2.73379	2.61891	4.68511	3.06484	2.8716	4.06836	3.52371	3.58964	2.76901	3.07193	5.46601	4.27333	5.8836	2.75612	3.02026	3.50881	6.6621	2.84718	5.42632	2.71387	2.43403	2.42077	3.21797	4.58557	3.81936	3.24196	3.45448
Nitrincola	2.15495	2.22627	2.12277	2.87174	2.63818	3.19527	1.79342	4.94744	2.22835	2.98704	2.93737	2.95914	3.81132	3.26294	3.25626	2.46647	3.36623	2.52298	2.18771	2.05386	2.26154	2.86953	2.51262	2.19127	2.31489	2.78725	2.50894	2.12641	3.30254	3.36848	2.34137	2.79434	3.65989	2.26073	1.96876	2.39914	2.74267	3.02261	3.85396	2.56959	2.75677	2.28623	2.00639	2.14794	2.65143	2.5144	2.18611	2.81433	3.0975
Nitritalea	1.82466	1.89598	1.79576	2.49154	4.5799	2.89219	1.41322	1.44723	1.84814	2.60683	2.43229	2.45407	1.71948	2.75787	2.75118	2.24609	2.86115	2.19597	1.8607	3.2782	1.93125	2.50891	2.20955	1.86098	1.98788	2.40704	2.28856	1.7994	2.99947	3.0654	2.01108	2.41413	3.35681	1.93044	1.62643	2.07213	2.36246	2.66198	3.49334	2.18938	2.40113	1.95594	1.6761	1.86396	2.12052	2.15378	1.8591	2.48403	2.77049
Nitrobacter	1.74023	3.39652	1.78825	2.52435	2.29079	1.90202	1.44603	1.36281	1.88095	2.63964	2.05368	2.07545	1.94472	2.37925	2.37257	2.17048	2.48254	2.59399	4.90032	3.1558	1.84682	2.38651	1.21938	1.77656	2.3859	2.43985	2.21295	1.79189	2.0093	3.6602	1.92666	4.0319	2.36664	1.84602	2.02498	2.06461	3.98023	4.12454	3.37094	2.22219	2.37413	1.87152	3.17664	3.76062	2.31543	2.03138	2.25711	2.39961	2.76297
Nitrosococcus	7.13406	4.39803	5.96471	9.25031	5.10986	5.43242	4.2651	9.23468	9.98543	5.45872	7.01977	5.45659	7.59832	7.34535	5.7537	9.05642	5.86367	5.84803	5.24859	4.42091	9.38749	5.23659	6.33474	6.68496	5.63994	5.25893	5.01143	7.19074	5.5397	5.60564	10.2945	5.26601	5.89704	4.43249	4.85841	8.35655	5.21435	5.38966	7.80598	9.68512	6.23947	7.26534	6.50008	4.44353	5.33581	4.88145	5.51115	4.98608	5.35447
Nitrosopumilus	1.36805	1.43937	1.34925	2.11887	1.88531	2.53197	1.04055	0.990623	1.47547	2.23416	2.01836	2.04014	1.33473	2.34394	2.33725	1.81036	2.44722	1.72888	1.39361	1.29752	1.47464	2.11319	1.84932	1.40438	1.52079	2.03437	1.85283	1.35289	2.63924	2.70518	1.55447	2.04146	2.99659	1.47383	1.16629	1.62562	1.98979	2.26627	3.09762	1.81671	1.96017	1.49933	1.2195	1.42681	1.72561	1.75806	1.39201	2.02743	2.32398
Nitrososphaera	-0.293546	-0.222226	-0.354018	0.307631	0.0740682	0.64876	-0.770688	-0.670975	-0.335767	0.422925	0.331989	0.353765	-0.0181186	0.657567	0.65088	-0.318972	0.760849	0.0461927	-0.553241	-0.486376	-0.186956	0.329297	-0.0338833	-0.25722	-0.161896	0.223135	-0.276501	-0.350378	0.756037	0.821974	-0.107124	0.230224	1.11338	-0.187764	-0.53006	-0.0776522	0.178555	0.482369	1.31373	0.00547325	0.163721	-0.162265	-0.442101	-0.417286	0.0878687	-0.0258343	-0.290679	0.365832	0.620709
Nitrosospira	5.5297	3.65514	5.19095	4.23248	4.75729	4.97586	3.37847	3.81722	6.90966	5.62311	4.23066	4.93907	5.31458	3.81927	4.46466	4.33971	5.47666	6.15393	5.70542	4.18498	7.37354	5.75629	3.28788	5.92407	4.54663	4.95341	4.17897	3.67411	3.50878	3.0442	6.44377	3.98346	4.04483	4.12959	5.09879	4.73035	4.32772	3.47162	4.34542	5.82185	6.22449	3.47206	5.51415	4.08654	3.9947	6.19883	3.3072	6.04896	4.54735
Nitrospina	2.77967	3.58795	1.05393	3.89859	1.3431	1.8608	3.3057	2.40224	0.933265	1.69196	1.71463	1.7364	1.20303	2.0402	2.03352	1.70288	2.14349	3.85256	3.64937	2.31886	3.62322	1.54957	2.76312	2.81599	2.05951	1.49217	4.06728	3.3795	3.55304	2.03401	2.96609	1.49926	2.32542	1.30049	1.3218	1.3303	3.03255	1.70264	2.534	1.27451	3.84971	1.32599	1.04615	2.41045	1.44608	1.19444	1.93073	1.85408	3.61362
Nitrospira	-0.557645	1.8356	1.73747	1.27546	0.304929	-0.954813	0.682565	3.15239	-0.104906	-0.931177	1.02591	0.310723	1.44286	2.19949	1.83023	-1.1557	0.717807	1.42967	-0.164241	-0.00328058	-0.451055	4.35671	-0.052494	2.28604	2.80654	1.67639	2.79366	0.156143	0.737426	3.12529	4.15234	-1.12388	1.83173	-0.451863	0.963351	3.59879	0.409415	4.80677	1.79682	0.973299	-1.80227	1.89556	0.878763	4.26152	0.737376	2.04222	1.0928	3.27166	1.12723
Nocardia	16.8559	13.9442	16.5043	16.0613	16.889	16.0344	15.1659	16.5813	17.2097	19.4341	17.3246	15.915	18.6085	16.1527	15.2526	18.4843	17.4977	16.0294	16.6574	16.6913	15.9188	15.6045	15.6953	14.4288	15.3419	16.3363	15.6769	18.1213	15.752	16.5617	19.136	16.0284	15.3565	17.0298	16.0665	17.2581	17.6935	17.6234	16.6747	19.3778	15.8055	18.5864	14.5666	15.8054	17.8311	15.2271	17.6685	15.5868	14.2242
Nocardioides	4.07364	-1.06449	2.75942	0.852471	1.8413	1.47177	0.511118	1.29411	-1.37589	0.967765	3.15876	2.081	3.3594	3.03688	3.65822	4.47386	2.48808	2.62414	7.55439	-1.78161	1.2927	1.35599	0.0521577	1.22244	3.55355	1.99037	2.11424	1.38455	0.842078	-0.676947	3.90859	3.27756	3.70192	4.32752	4.19081	3.24224	2.30836	2.64656	2.34042	3.05281	2.63574	2.16539	3.76003	1.73941	3.18207	5.08832	2.28726	3.224	0.0337108
Nocardiopsis	6.97249	4.67816	5.19999	5.33684	5.28385	5.14529	4.43909	6.86882	5.03448	4.71517	5.41322	5.22854	6.39648	5.00183	5.28465	7.00222	4.25712	5.61401	4.65943	2.8943	4.47242	5.47551	5.09068	4.64316	4.95846	4.80488	5.22653	7.71964	4.60049	6.25139	5.84771	5.05298	3.73544	6.22163	5.5389	4.00242	5.00131	5.24156	3.95743	5.65135	5.08188	6.87057	2.3428	4.11885	5.13395	4.73335	4.82968	6.08934	5.61832
Nonlabens	-0.416007	-0.344687	-0.379685	0.116686	-0.116877	0.315706	0.62333	1.52849	-0.526712	0.23198	2.30092	0.000769873	-1.48025	0.304571	0.297885	-0.128202	1.99282	0.0538172	-0.149376	-0.749597	-0.309417	1.65104	-0.366937	1.94225	-0.154272	0.0321903	1.49923	1.94588	2.00795	0.488921	-0.229585	0.0392785	0.780326	-0.310225	-0.15415	-0.103319	-0.0123901	0.219149	1.0505	-0.185472	1.73314	-0.284727	1.0204	-0.537468	0.00540031	1.29591	1.30191	1.82833	0.595042
Nonomuraea	6.99238	3.01361	4.62875	3.22352	3.15042	4.50565	3.484	5.81609	3.44685	4.29574	3.67672	4.16416	4.53877	3.06941	3.51018	5.65404	3.62015	4.52041	2.97474	3.89349	3.56972	3.30478	3.60889	2.97862	3.4079	2.95845	3.49488	5.82097	2.92488	4.06882	4.09701	3.45096	4.50461	4.96746	3.71566	3.53697	3.09444	4.12527	2.52367	4.4486	3.60725	5.44483	2.5181	3.35776	3.4985	2.56262	3.35127	4.28756	3.20138
Nostoc	6.71214	4.07074	2.44166	3.86504	1.30955	1.85666	2.04975	2.03703	0.899713	1.6584	1.44959	1.47137	0.222986	4.0971	1.76848	1.38565	1.87845	1.28821	1.26926	0.563721	0.936087	5.46686	2.75898	0.865822	3.40205	1.45862	3.01309	2.4453	1.96394	2.02988	4.92281	1.4657	3.90624	0.935279	2.04929	2.71802	1.41403	1.53247	2.36382	2.82592	2.94802	3.28271	0.680942	0.784021	1.48274	1.02426	0.951335	3.07384	1.83142
Noviherbaspirillum	3.22675	3.29807	3.23025	3.82148	3.58792	3.92226	2.74317	2.84933	3.17809	3.93678	3.8147	3.83647	3.11142	4.14027	4.13359	5.99648	4.24356	3.89795	2.91152	2.93185	3.33334	3.74753	4.82458	3.26308	3.68986	3.73699	3.71702	4.81885	4.02954	4.09547	4.99814	3.74408	4.38688	3.33254	3.30125	3.50661	3.69241	3.9006	4.73196	3.51933	3.76204	3.35803	7.83309	4.61323	3.73174	3.3924	3.56107	5.47109	4.20497
Novispirillum	1.64801	1.71933	1.48758	2.2421	2.00853	2.5436	1.16378	1.27058	1.5987	2.35739	2.2546	2.27638	1.34328	2.58018	2.57349	2.0018	2.68346	2.05102	1.71574	1.56998	1.7546	2.38566	1.86096	1.68434	1.84293	2.1576	2.04427	1.49122	2.65088	2.71681	1.83443	2.16469	3.00822	3.33876	1.48409	1.76394	2.11302	2.53873	3.37009	1.93994	2.2192	1.77929	1.49946	3.24969	1.95038	2.03053	1.71415	2.30739	2.4623
Nyavirus	-1.27731	-1.20599	-1.3498	-0.622198	-0.855761	-0.14524	-1.70052	-1.65474	-1.2656	-0.506905	-0.776929	-0.755153	-1.69738	-0.451351	-0.458038	-0.94549	-0.348069	-0.970173	-1.30545	-1.35043	-1.17072	-0.534754	-0.827884	-1.24099	-1.17826	-0.706694	-0.903019	-1.34616	-0.0379636	0.0279741	-1.09089	-0.699606	0.319379	-1.17153	-1.54028	-1.07343	-0.751274	-0.381681	0.449675	0.660606	-0.765653	-1.14603	-1.42587	-1.3069	-0.741723	-0.889885	-1.30704	-0.617935	-0.375073
Obesumbacterium	2.23984	2.31116	2.1684	2.93247	2.69891	3.23709	1.85415	1.86241	2.28907	4.63273	2.97803	2.9998	2.42951	3.3036	3.29692	2.64113	3.40689	2.56861	2.23334	2.1593	2.34643	2.97497	2.55444	2.27617	2.36052	2.84798	2.6836	2.17204	3.34436	3.4103	2.42626	2.85506	3.70171	2.34562	2.00782	2.44477	2.80339	3.12805	3.9594	2.63031	2.73151	2.37112	2.09129	2.2558	2.69746	2.61984	2.23174	2.89922	3.14313
Oblitimonas	1.98785	2.05917	1.94347	2.66449	2.43093	4.56281	1.58617	1.61042	2.02109	4.36475	3.00893	3.03071	5.35229	3.33451	3.32782	3.84157	3.43779	2.44359	2.10832	1.87566	2.09444	2.69134	2.2952	2.02417	2.23551	2.57999	2.29908	1.94711	3.08512	3.15106	2.17427	2.58708	3.44246	3.67859	1.87005	2.21983	2.53541	2.84441	3.67577	2.36233	2.47361	2.11913	1.83929	11.2772	2.28352	2.33621	2.10672	2.64722	2.9182
Oceanibaculum	2.96478	1.45113	1.29914	1.98761	1.75404	3.33596	0.909286	1.00238	1.34421	3.68786	1.93186	1.95364	2.42115	2.25744	3.83572	1.70077	2.36072	1.91962	3.0514	1.07853	1.4864	1.8942	1.06835	1.41614	1.71153	1.90311	1.74324	1.30278	1.85827	1.92421	1.56624	1.9102	2.21561	1.4856	1.32017	1.57551	1.85853	2.04728	2.87863	1.68545	1.89148	1.51109	1.23126	1.05387	1.87251	1.53907	1.58275	2.03919	3.85883
Oceanicaulis	7.44684	1.14312	4.85813	4.44314	1.88765	5.83926	1.04289	7.29429	4.28517	5.69594	4.36484	5.23461	6.71299	3.95345	2.3618	7.29319	2.47177	5.59813	5.02993	1.2504	2.76335	2.06607	4.50454	1.10813	3.87067	2.03672	3.27266	5.07995	5.65703	6.25348	4.42815	4.36573	2.84445	5.93247	2.38945	2.97922	4.79949	5.67857	3.0505	3.40402	1.88281	6.69494	0.923246	1.2668	2.17443	1.71094	2.15692	1.73118	0.218148
Oceanicola	1.21568	1.287	2.8097	1.84544	1.61187	1.46921	0.767116	0.838249	1.20204	1.96073	3.45284	1.88965	1.02046	2.19345	2.18677	1.52805	2.29673	2.00701	2.99254	1.01622	1.32227	1.83189	0.786566	1.252	1.79892	1.76094	1.57052	1.22838	1.57649	1.64242	1.4021	1.76803	1.93383	2.90642	1.05448	3.82303	1.71636	1.98496	2.81632	1.54328	1.77742	1.34696	2.65209	1.03524	1.86279	1.47676	1.67013	1.87506	2.19946
Oceanimonas	1.9411	2.74939	3.50124	3.29077	3.0572	1.63086	2.21245	2.78607	1.9104	1.08413	2.61317	2.63495	-0.267443	3.67571	1.3471	1.50894	4.62699	2.3715	2.10345	2.23967	3.27009	2.31838	3.27015	3.56239	2.64883	0.884342	1.55142	3.01945	3.3231	4.974	0.542564	0.89143	2.09548	2.04689	1.5442	3.29218	3.64712	2.47145	1.71784	2.98861	1.53583	2.80935	3.37751	1.93886	3.32993	3.18564	2.03462	4.18545	1.66861
Oceaniovalibus	1.06542	2.72171	0.950199	1.63617	1.40261	1.72744	0.557854	0.687994	0.992775	1.75147	1.66751	1.68928	1.24734	1.99308	1.9864	1.48457	2.09637	1.41216	1.07689	0.826851	1.17201	1.64252	1.04479	1.10175	1.20407	1.55168	1.52704	0.953838	1.83471	1.90065	1.25185	1.55877	2.19205	1.17121	0.841177	1.22656	1.5071	1.7956	2.62695	1.33402	1.52506	1.1967	0.916868	0.897297	1.55826	1.28739	1.07529	1.7248	1.92493
Oceanithermus	1.93498	2.0063	1.83379	2.58456	2.351	2.91568	1.50624	1.55755	1.94117	2.69986	2.49812	2.51989	2.2018	2.82369	2.81701	2.33806	2.92697	2.27517	1.9399	1.76795	2.04157	2.58362	2.23304	1.97131	2.06708	2.50007	2.38053	1.83743	3.02296	3.0889	2.1214	2.50716	3.3803	2.04076	2.89409	2.11016	2.45549	2.7367	3.56805	2.28241	2.42965	2.06626	1.78643	1.84793	2.41806	2.22849	1.9383	2.59436	2.80852
Oceanobacillus	3.18334	2.81856	1.25435	4.22499	3.22958	2.53859	2.90566	1.98279	2.6885	1.37681	2.03801	3.64475	1.99028	2.00102	2.64641	-0.128252	3.20384	2.3307	2.31092	3.33418	1.9363	2.99231	3.57216	4.57875	1.73558	3.49894	2.0297	0.77256	3.53896	3.99192	0.431165	2.56262	3.00321	1.08749	2.15537	3.24692	2.7174	1.76687	3.97674	2.33787	1.91692	1.96099	1.97066	1.96261	3.55769	2.63718	2.76434	-0.680842	2.88115
Oceanospirillum	2.80225	2.87357	2.76792	3.35115	3.11759	3.72512	2.27283	2.42482	4.29271	3.46644	3.23951	3.26129	2.70774	3.56509	3.5584	3.1894	3.66837	3.22988	2.89461	2.56063	2.90884	3.3763	3.04247	2.83857	3.02179	3.26665	3.23187	2.77156	3.83239	3.89833	2.98867	3.27374	4.18974	2.90803	2.2666	3.04429	4.80704	3.52937	4.36073	3.04899	3.35902	2.93353	2.65369	2.65352	3.05626	3.02117	2.89301	3.46162	3.74265
Octadecabacter	1.35397	1.42529	1.18828	1.97173	1.73817	2.12767	0.893415	0.976541	1.32834	2.08703	1.84022	1.86199	1.03651	2.16579	2.15911	1.75995	2.26908	1.65024	1.31497	1.18442	1.46056	2.0001	1.44503	1.3903	1.44215	1.88724	1.80242	1.19192	2.23495	2.30088	1.54039	1.89433	2.59229	1.45975	1.09011	1.46464	3.42762	2.15317	2.98453	3.25454	1.85589	1.48525	1.20542	1.24336	1.53698	1.64497	1.31337	2.01335	2.163
Oerskovia	0.124651	0.195971	0.169795	0.760771	0.527208	0.770384	-0.317548	-0.252778	1.70234	0.876064	0.797063	0.818839	3.47709	1.12264	1.11595	0.553897	1.22592	0.708156	2.30782	0.123751	0.23124	0.939424	0.0877405	0.160976	0.500067	0.676275	0.596369	0.173435	0.87766	0.943598	0.311073	0.683363	1.235	0.230433	0.158667	0.446161	0.631694	1.0925	1.92385	0.458613	2.34567	0.255931	-0.0239044	0.142067	0.721189	0.584293	0.371284	0.784029	1.14452
Oleiagrimonas	3.1272	1.61355	1.59146	2.21904	1.98547	3.86459	1.14072	2.74977	1.57564	2.33433	2.21944	2.24122	3.36152	2.54502	2.53833	2.04648	2.6483	2.01226	3.61193	1.43537	1.64882	2.25105	1.59698	1.57856	1.80417	2.13454	2.08895	1.5951	2.3869	2.45284	1.72866	2.14163	2.74424	1.64802	0.851493	1.86783	3.67492	3.98908	3.23548	1.91688	2.08261	1.67352	4.20103	1.43593	2.04775	1.89592	1.67539	2.20161	2.56619
Oleiphilus	0.753321	0.824641	0.657407	1.4475	1.21394	1.83782	0.369179	0.375892	0.8041	1.56279	1.52508	1.54685	0.902531	1.85066	1.84397	1.11489	1.95394	1.13995	0.80468	0.633027	0.85991	1.4487	1.15517	0.789646	0.931864	1.363	1.15736	0.661046	1.94509	2.01103	0.939743	1.37009	2.30244	0.859103	0.168114	0.933772	1.31842	1.60177	2.43313	1.14534	1.33718	0.884601	0.604766	0.699143	1.09543	1.09357	0.803081	1.4127	1.63213
Oligella	1.96457	2.03589	1.93397	2.64046	2.40689	3.01486	1.56214	1.58714	1.99706	2.75575	2.69173	2.7135	3.10013	3.0173	3.01062	4.63847	3.12059	2.31359	1.97832	1.78863	2.07116	2.6043	2.33222	2.0009	2.1055	2.55596	2.35901	1.93761	3.12214	3.18808	2.151	2.56305	3.47948	2.07036	1.76601	2.21033	2.51138	2.75737	3.58873	2.3383	2.51318	2.09585	1.81602	1.94692	2.40189	2.24917	1.97672	2.62395	2.90869
Oligotropha	1.25807	1.32939	1.10411	1.86937	1.6358	1.74405	0.791046	0.880645	2.81093	3.56962	1.64416	1.66594	-0.559482	1.96974	1.96305	1.39251	2.07302	0.995165	1.24037	1.09859	1.36466	1.91426	1.06141	1.2944	0.787076	1.78487	1.43498	1.10775	1.85133	1.91727	1.4445	1.79196	2.20867	1.36386	1.02634	1.38048	1.74029	2.06733	2.89869	1.56721	1.73538	1.38935	1.10952	1.07566	1.75365	1.55913	0.658293	1.91745	2.07884
Olleya	-0.328399	-0.257079	-0.432486	-0.00914302	1.34226	1.69751	0.4975	-0.705828	-0.652541	0.10615	-0.12696	-0.105184	-1.00469	1.78358	2.51386	0.0100748	2.62383	0.458059	-0.528362	-0.882345	1.36315	-0.0666722	1.01487	-0.292074	0.24997	2.71372	0.0525458	1.15612	0.219828	1.87073	1.44299	1.49841	0.577171	-0.222617	1.56386	-0.156121	-0.13822	2.89376	0.917756	-0.311301	0.133321	-0.197119	-0.476954	2.95638	-0.0984416	-0.421803	0.121188	0.330978	0.54224
Olsenella	6.67886	-1.56723	4.46286	5.73396	5.5004	4.07978	3.18171	5.53091	5.62993	8.18649	6.485	3.91294	13.6256	4.21674	3.97873	7.125	9.49143	4.84175	6.57542	3.34576	4.69686	5.49208	4.53464	3.04163	4.77283	4.70605	3.99755	11.6552	2.60209	4.04654	6.89217	5.10016	3.44486	4.53332	4.73567	6.21465	6.82728	6.81701	4.00836	7.34764	2.17858	6.53165	2.11978	4.15156	5.25665	3.40577	6.53649	3.41314	1.33139
Omegapapillomavirus	3.34228	3.4136	5.04727	3.50039	3.26683	3.49176	5.592	2.96486	4.44196	3.61569	3.39612	3.4179	2.563	3.7217	5.29997	5.13807	3.82498	3.95298	4.55152	2.53696	3.44887	3.35263	4.39408	3.37861	3.74489	3.4159	5.18054	3.46595	3.59904	3.66498	3.52871	3.42299	3.95638	3.44807	3.40238	3.73867	3.37132	3.5057	4.33706	4.7832	3.82034	3.47357	3.19373	2.8179	3.30809	2.9975	3.61611	4.00166	4.43703
Opitutus	1.88546	1.95678	1.75486	2.39635	2.16279	2.31034	1.31803	1.50803	1.75295	2.51165	2.28092	2.3027	1.44617	2.6065	2.59981	2.21349	2.70978	1.90148	1.96244	1.63688	1.99205	4.03751	1.6277	1.92179	3.27835	2.31186	2.25596	1.7585	2.41762	2.48356	2.07188	2.31894	2.77496	1.99124	1.33398	3.61619	2.26728	2.60562	3.43698	3.67916	2.38215	2.01674	1.73691	1.78089	2.39154	2.09742	1.5646	2.54484	2.72959
Orenia	3.05347	3.12479	1.30438	3.5615	1.74298	2.32902	0.898221	2.67604	1.33314	2.09183	1.96619	1.98796	1.21567	2.29177	4.60701	1.87394	2.39505	1.89941	1.29998	1.19523	1.5751	2.0109	1.64637	1.50483	1.69132	1.89204	1.91642	2.89298	2.43629	2.50223	1.65493	1.89913	2.79364	1.57429	1.32744	3.1657	1.84746	2.16397	2.99533	3.25934	1.98675	1.59979	1.31995	1.23461	1.72615	1.65577	1.56254	2.12788	2.2791
Oribacterium	1.95781	2.02913	1.62648	2.4588	2.22524	3.17543	1.38048	1.58039	1.8154	4.15906	2.20599	2.22777	6.00595	2.53157	5.33224	2.11375	2.63485	2.08172	3.46349	1.14424	2.0644	1.95991	2.49279	1.99414	3.45859	2.37431	2.15622	1.63012	3.28271	3.34864	2.14424	2.38139	5.22501	2.0636	3.6003	1.90285	2.32973	2.11298	2.94434	2.15664	2.32374	2.0891	1.80926	2.96539	2.1665	3.18974	1.74485	2.61719	2.60121
Ornatilinea	1.94205	2.01337	1.84589	2.59479	3.94618	2.9934	1.51647	3.14958	1.95139	2.71008	2.53845	2.56022	1.76754	2.86402	2.85734	2.24995	2.96731	2.28727	1.95199	1.83335	2.04864	2.64902	2.31075	1.97838	2.07918	2.51029	2.29242	1.84953	3.10067	3.16661	2.12847	2.51738	3.45802	2.04783	1.73334	2.12225	2.46571	2.80209	3.63345	2.29263	2.5061	2.07333	1.79349	1.89074	2.4517	2.29389	1.9504	2.60143	2.82062
Ornithinibacillus	-0.132594	2.74608	1.52836	1.76159	-0.0569379	0.817358	0.683268	-0.510023	-0.466773	1.87688	0.120068	0.141844	0.420677	2.03061	0.43896	0.0858134	2.13389	2.15973	1.69238	1.85109	1.55896	1.92979	0.134715	-0.0962688	0.366678	0.0921293	0.128284	-0.0529593	3.73199	0.990572	0.0538278	2.90657	1.28198	3.43262	2.1038	0.219767	0.0475488	0.497905	1.32926	1.45943	0.241922	1.58365	2.88878	1.96097	2.39452	-0.010299	0.237895	0.526784	0.918128
Ornithinimicrobium	0.936909	5.25616	1.16283	1.52177	1.2882	1.82724	5.6529	0.55948	0.878367	1.63706	3.23263	1.66944	2.26515	1.97324	1.96656	1.91965	2.07653	1.22364	1.29386	0.746446	1.0435	1.56212	1.14459	4.14316	2.60051	1.43727	1.96212	1.16646	3.51948	2.00045	4.29326	1.44436	3.87682	1.04269	3.7877	1.43919	2.97765	1.71519	2.54655	5.1265	1.69831	1.06819	0.788354	5.63871	1.53981	2.79195	2.47173	1.59629	2.13755
Ornithobacterium	10.0155	9.64795	10.4014	10.1829	10.5807	7.96573	10.2004	9.89717	11.0863	9.9112	10.911	10.5458	7.94403	10.758	10.6534	9.53355	9.57437	10.2143	10.5806	9.84727	10.7913	10.0231	10.342	10.0037	9.83957	10.801	10.4868	10.0669	10.0324	10.3266	9.99912	10.4555	11.2377	10.4943	9.46966	10.4446	10.9513	9.87921	10.7907	10.3581	10.5382	10.2384	9.86696	10.6226	10.0255	10.8711	9.87744	10.236	12.8569
Orthobunyavirus	2.31909	2.39042	2.45377	3.04643	2.81287	3.43968	1.96811	1.94167	2.40303	3.16172	2.88505	2.90682	2.27102	3.21063	3.20394	2.60907	3.31391	4.05228	2.52828	2.30324	2.42568	3.11892	2.75703	2.35542	2.25922	2.96194	2.65154	2.45741	3.54695	3.61289	2.50552	2.96902	3.9043	2.42488	2.2874	2.73014	2.91736	3.27199	4.10335	2.74427	2.90834	2.45038	2.17054	3.67975	2.63409	2.76379	2.13044	2.97847	3.4285
Orthohepadnavirus	-0.0249448	0.0463754	1.59551	2.47956	2.246	2.81343	1.40124	-0.402374	1.83616	2.59485	2.17281	2.19458	1.49897	2.49838	2.4917	2.12215	2.60167	2.17727	1.842	1.5185	0.081645	2.33417	2.13079	0.0113806	1.96918	2.39506	2.16462	1.59915	2.92071	2.98665	0.161477	2.40215	3.27805	0.0808371	6.14937	1.87188	2.35048	2.48725	3.3186	2.1774	2.39045	0.106336	-0.1735	1.81772	2.25038	1.97904	1.8404	0.634433	2.57024
Orthopoxvirus	-1.22966	-1.15834	-1.32198	-0.839886	-1.07345	-0.673422	-0.333243	-1.60709	-1.48328	-0.724593	-1.01383	0.592905	-2.33344	-0.688255	-0.694942	-1.11555	0.999989	-0.853231	-0.38677	0.0397771	-1.12307	-0.729512	0.228897	-1.19334	0.523643	-0.924382	-1.07307	-1.31834	1.01882	-0.500207	-1.04324	-0.917294	-0.208802	0.461081	-1.25926	-1.04561	0.616	-0.57644	1.83988	-1.14204	-0.97252	-1.09838	0.206744	2.04021	-0.647045	-1.08464	-1.1901	-0.570286	-0.347253
Oscillochloris	1.93485	2.00617	1.89164	2.60474	2.37117	3.02328	1.52642	1.55743	1.96134	2.72003	2.50159	2.52337	1.50633	2.82717	2.82048	2.38315	2.93045	2.27126	1.93599	1.795	2.04144	2.61067	2.34064	1.97118	2.06318	2.52024	2.42562	1.89528	3.13056	3.1965	2.12128	2.52733	3.4879	2.04064	1.71196	2.168	2.47566	2.76374	3.5951	2.30258	2.41372	2.06613	1.7863	1.87588	2.40239	2.25554	1.93439	2.59423	2.86636
Ostreavirus	0.506319	0.57764	0.583127	1.2588	1.02524	1.78846	0.18048	0.12889	0.615401	1.37409	1.18877	1.21054	0.169935	1.51435	1.50766	1.00285	1.61763	0.962754	0.627481	0.529547	0.612909	1.34522	1.10582	0.542645	0.754665	1.1743	1.04532	0.586766	1.89574	1.96168	0.692741	1.18139	2.25308	0.612101	-0.171032	0.859493	1.12972	1.49829	2.32965	0.956641	1.19468	0.6376	0.357764	0.57378	0.915213	0.990089	0.625882	1.1657	1.55785
Ottowia	2.46805	2.53937	4.05824	4.80052	2.98199	2.73268	3.7222	4.41255	2.57216	4.91581	3.00346	4.6102	6.09287	3.32904	5.64428	2.89149	3.43232	3.61209	8.00384	2.29996	2.57464	3.11563	2.05004	4.8263	3.404	3.13106	4.51892	2.47691	2.83996	4.49086	2.65447	4.72311	3.1973	2.57383	2.9923	4.3346	3.08648	4.85367	4.10006	2.9134	3.05157	2.59933	2.31949	2.25049	3.12891	2.7605	3.27522	3.12742	3.448
Owenweeksia	3.42416	1.91052	1.78625	2.47418	2.24062	2.80513	1.39586	1.46177	1.83078	2.58948	2.40333	2.42511	3.13597	2.72891	2.72222	2.27413	2.83219	2.18646	1.85119	1.64729	1.94579	2.46296	2.12249	1.87553	1.97837	2.38969	2.3166	1.78989	2.91241	2.97834	2.02562	2.39677	3.26975	1.94498	1.6177	2.06262	2.34511	2.61604	3.44739	2.17202	3.916	1.97048	1.69065	1.70357	2.11261	2.10783	1.84959	2.49858	2.76098
Oxobacter	-1.3652	-1.29388	-1.54853	-0.713126	-0.946689	-0.461341	-1.79145	-1.74263	-1.35652	-0.597833	-0.789812	-0.768036	-1.76144	-0.464234	-0.470921	-1.20924	-0.360952	-1.07699	-1.41227	-1.59253	-1.25861	0.808108	-1.14398	-1.32887	-1.28508	-0.797622	-1.16677	-1.54489	-0.354064	-0.288127	-1.17878	-0.790534	0.0032787	-1.25942	-1.66181	-1.27216	-0.842203	-0.623782	0.207574	-1.01528	-0.89706	-1.23392	0.0712087	-1.5396	-1.03311	-1.13199	-1.41387	-0.705821	-0.5738
Paenarthrobacter	5.29362	6.10191	3.85421	5.6262	6.1296	4.29753	6.66336	4.91619	6.20519	6.47846	6.2491	6.7563	4.72582	5.83771	4.24606	5.50649	4.35603	4.89644	3.61787	5.49857	5.40021	5.57728	6.42224	5.32995	6.27332	5.5417	6.28592	3.85785	6.72674	4.47074	3.89508	6.28576	6.34711	5.39941	5.62436	4.13058	3.91216	5.73035	4.97674	6.909	5.59755	5.4249	5.88203	3.04195	6.21881	5.22215	6.14453	6.68997	6.4139
Paeniclostridium	3.63235	4.40994	4.84955	4.47187	4.81701	3.61478	4.57798	4.67942	4.5042	4.20302	4.0163	4.29716	3.28465	3.96573	5.34697	3.56887	3.87197	3.83808	4.4054	5.29398	4.6203	4.01319	4.76401	5.50112	4.05113	5.39671	4.62802	3.78906	4.69291	5.51918	3.76724	4.72759	6.14979	4.34819	4.01978	3.77228	3.80393	4.39303	3.69095	4.84544	4.66306	4.67221	4.96379	5.26584	4.65866	4.40725	4.91318	3.58812	5.00115
Paeniglutamicibacter	2.09411	2.16543	2.03724	2.73085	2.49728	2.99036	1.65253	1.71668	2.08745	2.84614	2.64189	2.66366	1.22118	2.96746	2.96078	2.52951	3.07075	2.41686	2.08159	1.97672	2.2007	2.79239	2.30771	2.13043	2.20877	2.64635	2.57198	2.04087	3.09763	3.16357	2.28053	2.65344	3.45498	2.19989	1.86424	2.3136	2.60177	2.94547	3.77682	2.42869	2.65324	2.22539	1.94555	2.06824	2.52417	2.43726	2.07999	2.75348	3.01196
Paenirhodobacter	1.50895	1.58027	1.61854	2.19596	1.9624	4.00161	1.11764	1.13152	1.55256	2.31126	2.02123	2.043	4.06637	2.3468	2.34012	2.061	2.45009	2.12167	1.39941	1.25048	1.61554	2.06616	1.734	1.54527	1.91358	3.69643	2.10347	1.62218	2.52392	2.58986	1.69537	2.11856	2.88127	1.61473	1.14958	1.8949	2.06689	2.21923	3.05058	1.89381	2.18394	1.64023	1.36039	1.41216	2.05695	1.71102	1.7848	2.16833	2.59326
Palaeococcus	2.63593	2.70725	2.5573	3.35162	3.11806	3.77595	2.2733	2.2585	2.70822	3.46691	3.21378	3.23555	2.57845	3.53935	3.53267	3.01759	3.64264	3.01927	2.41983	2.54329	2.74252	3.35896	3.0933	2.67226	2.81118	3.26713	3.06006	2.56094	5.46819	3.94916	2.82235	3.27421	4.24057	2.74171	2.46259	2.83367	3.22255	3.51203	4.34339	3.04946	3.13561	2.76721	2.48738	2.53233	3.13809	3.00383	2.68239	3.29531	5.11699
Paludibacter	7.51184	8.6827	7.69388	6.3582	7.34703	5.16971	8.98032	6.64899	6.45177	7.21046	8.06577	7.72497	5.86985	5.22142	6.7997	7.10268	5.3247	8.28885	8.7894	6.84136	4.81108	8.75657	6.07203	7.54817	8.56619	6.27371	8.52366	6.84953	6.86195	5.34293	6.47587	6.28079	5.63433	6.39523	6.97307	7.97025	8.10359	5.00275	7.41907	7.93051	9.01465	7.1577	6.87786	6.86156	4.62313	7.3019	5.63005	6.94883	8.30604
Paludibacterium	1.46356	1.53488	1.37052	2.14047	1.90691	2.28453	1.06215	1.08613	1.49707	2.25576	2.00958	2.03136	1.29965	2.33516	2.32847	1.76864	2.43844	1.84206	1.50678	1.29538	1.57015	2.11106	1.60188	1.49988	1.63397	2.05597	1.81111	1.37416	2.3918	2.45774	1.64998	2.06306	2.74915	1.56934	1.2753	1.64689	2.01139	2.26413	3.09549	1.83831	2.01478	1.59484	1.315	1.39071	1.92942	1.75593	1.50519	2.12293	2.34525
Pandoraea	2.34445	1.19337	-0.207462	3.77416	0.37067	0.245045	1.84784	2.32959	2.28276	3.88945	4.25901	3.18125	5.61158	0.677695	0.671009	1.43226	3.58833	2.76434	3.90685	2.11282	2.81361	0.606565	1.88433	-0.426582	3.77865	2.84167	-0.110236	3.88364	1.93728	0.41826	-0.276486	3.33418	0.709665	2.45023	-0.797546	0.0689036	3.93459	3.56699	1.59099	0.302075	2.39524	1.25334	1.71047	1.31406	2.96395	0.251434	0.84251	3.3664	0.767265
Pantoea	10.3213	11.0618	10.7427	10.0262	10.3899	9.341	10.6959	10.5523	10.0747	10.4107	10.9584	10.0339	10.5475	10.0246	10.0179	9.72312	9.47578	9.83211	10.6981	10.2933	10.2785	9.93443	9.88075	10.3095	10.5893	9.78557	9.93065	10.7463	9.14342	9.02879	10.3583	10.0896	9.50077	10.5624	11.8972	10.7246	10.8405	10.5729	9.49001	10.9144	12.9061	9.80722	9.73384	10.3997	9.83818	10.4724	10.7176	12.6273	10.553
Parabacteroides	5.6942	6.29114	5.94739	4.78185	5.41263	6.66187	6.30687	5.25192	6.9352	5.33966	4.97772	5.65158	3.88847	4.81787	4.6361	4.91879	5.4643	6.08719	5.55498	6.52766	6.13848	5.43463	7.08132	5.24509	4.83179	5.7518	6.31946	5.85234	5.06389	5.36115	6.16724	6.07725	6.38952	6.39021	6.03681	5.67993	5.4759	5.92587	5.54912	6.22772	6.37975	4.27188	5.44724	5.89711	5.59878	6.58998	5.75032	4.09371	6.11178
Paraclostridium	8.15724	10.344	6.9307	6.49708	8.58544	6.87427	9.94232	6.19484	8.17561	8.9343	8.18156	8.20334	5.67391	8.50714	6.91549	8.081	8.61042	10.1444	7.76014	8.06149	9.84879	8.1402	8.99898	8.19356	9.08827	7.99754	6.53851	9.25627	6.98155	9.36941	9.08062	8.7416	9.66082	6.67806	6.50614	7.20707	9.53793	8.29327	9.12462	8.51685	8.44321	8.28852	8.00868	10.0451	8.13961	9.65953	6.63756	8.81661	7.90543
Paramesorhizobium	1.3161	1.38742	1.25593	1.97378	1.74022	1.88467	0.89546	0.93867	1.33038	2.08907	1.9083	1.93008	3.28385	2.23388	2.2272	1.69239	2.33716	1.69731	0.833711	1.15573	1.42269	1.97141	1.20203	1.35242	1.48922	1.88928	1.73487	1.25957	1.99195	2.05789	1.50252	1.89637	2.34929	1.42188	2.87108	1.53229	1.8447	2.12448	2.95583	1.67162	1.81164	1.44738	1.16754	1.27668	3.37561	1.61627	1.36043	1.97548	2.23065
Paraoerskovia	1.96073	2.03205	1.8581	4.2091	2.39058	2.86746	1.54582	1.5833	1.98074	2.73943	2.51053	2.53231	1.62899	2.83611	2.82942	2.35726	2.93939	2.27889	1.94362	1.87389	2.06732	2.68957	2.18482	1.99705	2.07081	2.53965	2.39973	1.86174	2.97474	3.04068	2.14715	2.54673	3.33208	2.06651	2.90366	2.13447	2.49506	2.84264	3.67399	2.32198	2.5333	2.09201	1.81217	1.91748	2.33541	2.33443	1.94202	2.62011	2.83283
Parapoxvirus	0.523002	0.594322	0.507717	1.27427	1.04071	1.65605	0.195949	0.145573	0.63087	1.38956	1.17899	1.20077	0.66131	1.50457	1.49789	0.956315	1.60785	0.917499	0.582226	0.551344	0.629592	1.36702	0.973411	0.559327	0.70941	1.18977	0.998786	0.511357	1.76333	1.82927	0.709424	1.19686	2.12067	2.21375	0.377703	0.784083	1.14519	1.52009	2.35145	0.97211	1.17966	0.654282	0.374447	0.617596	0.936631	1.01189	0.580627	1.18238	1.48244
Pararhodospirillum	2.76433	3.57262	2.61575	1.27746	2.62886	0.994713	3.36906	2.3869	2.21902	2.97771	1.3027	2.90944	2.9463	1.62828	3.20656	3.02026	1.73156	2.2253	3.87419	1.88077	1.28596	1.11148	0.31207	3.53762	2.01722	1.19296	1.47777	1.03443	1.10199	2.75289	1.36579	1.20005	1.45933	2.87011	4.71584	1.30716	1.14838	1.26455	2.09591	3.29723	3.05217	1.31065	1.03081	0.404622	1.70716	3.07827	4.21036	3.42371	2.00552
Parascardovia	0.866618	0.937938	0.739788	1.46514	1.23158	1.90195	0.386821	0.489189	0.821742	1.58043	1.49658	1.51836	0.333688	1.82216	1.81547	1.31489	1.92544	1.21132	0.876048	0.643362	0.973208	1.45903	1.2193	0.902943	1.00323	1.38064	1.35736	0.743427	2.00922	2.07516	1.05304	1.38773	2.36657	0.9724	4.35214	1.01615	2.92103	1.61211	2.44346	1.16298	1.41656	0.997899	2.30303	0.776603	1.1785	1.1039	0.87445	1.526	1.71451
Parvibaculum	1.52866	1.59998	1.27175	2.0805	1.84694	2.23865	1.00218	1.15123	1.4371	2.19579	2.08308	2.10486	3.60172	2.40866	2.40197	1.90174	2.51194	3.06508	1.54108	1.29511	1.63525	2.11079	1.55601	1.56499	1.27202	3.58097	1.94421	1.27539	2.34593	2.41187	1.71508	2.00309	2.70327	1.63444	1.30562	1.54811	1.95142	2.26386	3.09521	1.77834	2.00654	1.65994	1.38011	1.39391	2.02682	1.75565	1.14324	2.18804	2.24647
Parvimonas	9.99754	9.17577	8.31389	8.41233	9.52272	7.25042	9.78332	9.46399	10.914	8.91465	8.4129	9.28267	6.15629	8.73848	10.0344	8.87626	9.02233	8.70008	8.10724	7.14569	10.3106	11.1018	8.8897	9.87774	8.59508	9.58159	9.0993	9.71608	7.84312	10.0559	10.4531	8.33492	9.64104	10.0274	9.01692	11.1532	8.83074	8.74247	9.87868	10.5595	9.73672	7.16534	9.60797	10.0617	8.82683	10.3756	9.22303	10.0154	9.52962
Parvularcula	1.56253	3.21881	1.41887	2.07137	1.8378	2.54248	0.993048	1.1851	1.42797	2.18666	1.98788	2.00966	2.9061	2.31346	2.30677	1.79213	2.41674	1.92419	2.38139	1.14886	1.66912	1.96453	3.4448	1.59885	1.7161	1.98687	1.83461	1.42251	2.64975	2.71569	1.74895	1.99396	3.0071	1.66831	1.36571	1.69524	1.94229	2.1176	2.94896	1.76921	2.08679	1.69381	1.41397	1.29981	1.80609	1.6094	1.58731	2.2219	2.3936
Pasteurella	4.74087	5.54915	4.62452	3.85445	4.51397	4.01145	5.75013	4.15699	4.92726	3.96974	5.57096	5.19681	4.03481	2.83765	4.94644	3.53755	5.0564	4.1094	4.78966	4.58787	3.74792	3.63801	5.65073	4.57074	4.52935	4.66304	5.02059	3.73508	4.11873	5.03266	4.47983	5.05715	5.32407	5.89396	4.50866	2.78541	5.00548	5.1696	5.10787	3.06686	4.63632	3.77261	4.38586	5.33152	4.5373	4.66139	4.83666	4.95279	5.35824
Paucibacter	1.19877	-1.05184	0.698947	2.18182	-0.373671	2.18492	0.366535	2.19985	-0.783506	3.14511	0.913231	0.935006	2.50051	-0.346155	-0.352841	0.506273	-0.242872	-1.24756	2.46539	-1.13558	-1.01657	2.00202	-1.66765	-1.08684	1.71427	-0.224604	0.548744	-0.0343789	-0.877731	-0.811794	-0.93674	1.36745	-0.520388	2.68306	-1.34168	0.238347	2.53817	-0.166835	0.664521	1.1427	-0.904006	1.81547	0.313246	-1.63003	-0.415396	0.909924	0.000529364	-0.463784	-0.648254
Paucisalibacillus	-0.829134	-0.757814	-1.02418	-0.290343	-0.523906	0.0640307	-1.36866	-1.20656	-0.933741	-0.17505	-0.238412	-0.216636	-1.15938	0.0871656	0.0804794	-0.637805	0.190448	-0.582802	-0.918075	-1.13928	-0.722544	-0.323609	-0.618613	-0.792808	-0.79089	-0.374839	-0.595334	-1.02054	0.171307	0.237245	-0.642712	-0.367751	0.52865	-0.723352	-1.17176	-0.747814	-0.41942	-0.170536	0.66082	-0.592501	-0.414668	-0.697853	-0.977689	-0.982491	-0.710552	-0.67874	-0.919673	-0.169756	-0.0494533
Pecluvirus	1.55774	1.62906	1.46799	2.25159	2.01803	2.67016	1.17327	1.18031	1.60819	2.36688	2.17503	2.1968	1.54448	2.50061	2.49392	1.99017	2.60389	1.84762	1.51235	1.46207	1.66433	2.27775	1.98752	1.59407	1.63953	2.1671	2.03264	1.47163	2.77744	2.84338	1.74416	2.17418	3.13478	1.66352	1.28811	1.74436	2.12251	2.43082	3.26218	1.94943	2.05794	1.68902	1.40919	1.59143	1.97273	1.92262	1.51075	2.21712	2.44272
Pediococcus	5.36563	1.72771	5.59832	5.78233	6.61907	5.73922	3.20647	5.32568	6.21857	9.37124	7.64994	4.65424	9.70006	5.58636	3.04562	5.89173	6.06086	4.3145	6.10413	4.98903	5.003	4.90571	4.17937	2.36676	4.96993	5.32393	5.67034	5.69291	3.97388	4.60943	6.79917	5.99159	3.35245	6.47509	4.58411	5.40156	7.03885	7.51354	6.18506	7.15686	2.9265	6.74574	2.23017	4.75057	6.25825	3.13635	6.4809	3.39141	0.689438
Pedosphaera	2.08272	2.15404	2.08868	2.78216	2.5486	3.10605	1.70384	6.56327	2.13876	2.89745	2.74645	2.76823	1.92181	3.07203	3.06535	2.67434	3.17531	2.60987	2.2746	1.96878	2.18931	2.78445	2.4234	2.11905	2.40178	2.69766	2.71681	2.09232	3.21332	3.27926	2.26914	2.70475	3.57067	2.1885	3.21703	2.36505	2.65308	2.93753	3.76888	2.48	4.2666	2.214	1.93417	2.03292	2.53529	2.42932	2.273	2.7421	3.06341
Pelagibaca	-0.699027	-0.627707	-0.630982	0.0357424	-0.197821	-0.241981	0.542386	-1.07646	-0.607656	0.151036	-0.0525666	-0.0307908	-0.443474	0.273011	0.266325	-0.0788588	0.376293	-0.210187	-0.809621	-0.833376	-0.592437	-0.0177031	-0.924624	-0.662702	-0.418276	-0.0487536	1.54857	-0.627342	-0.134704	-0.0687666	-0.512605	-0.0416655	0.222639	-0.593245	-0.788865	-0.354616	-0.0933341	0.135369	0.966725	-0.266416	-0.0774574	-0.567747	-0.847582	-0.710725	-0.26726	-0.372834	-0.547059	-0.0396494	0.343745
Pelagibacterium	2.1206	2.19192	2.05913	2.77108	2.53751	3.00832	1.69276	1.74317	2.12768	2.88637	2.75107	2.77285	2.22509	3.07665	3.06996	2.39016	3.17993	2.17559	3.55736	1.97781	2.22719	4.37844	2.32567	2.15693	3.55247	2.68658	2.43263	2.06277	3.11559	4.76649	2.30702	2.69367	3.47294	2.22638	1.59694	2.3355	4.22696	2.94655	3.77791	2.46892	2.57959	2.25188	1.97205	2.0713	2.70867	2.43835	1.83872	2.77998	3.03386
Pelistega	2.3573	2.42862	2.34539	4.47214	2.65361	3.22565	1.80886	1.97987	2.24378	3.00247	2.88392	2.90569	4.23453	3.20949	3.20281	2.57384	3.31278	2.80735	2.47208	2.12347	2.46389	2.93914	2.54301	2.39362	2.59926	2.80268	2.61631	2.34903	3.33293	3.39887	2.54372	2.80977	3.69027	2.46308	2.25365	2.62176	2.7581	3.09221	3.92357	2.58502	2.76054	2.48858	3.79371	2.2166	2.64009	2.58401	2.47048	3.01668	3.32012
Pelobacter	1.96677	2.03809	3.44462	2.73641	2.50285	2.98152	1.65809	1.58934	3.67798	2.8517	2.67827	2.70004	1.85529	3.00384	2.99716	2.51507	3.10713	2.18196	1.71461	1.96594	2.07336	2.78161	2.29887	2.0031	1.97387	2.65191	2.55754	1.8633	3.08879	3.15473	2.15319	2.659	3.44614	2.07255	2.01692	2.13603	2.60733	2.93469	3.76604	2.43425	2.69324	2.09805	1.81822	1.97064	2.42903	2.42648	1.84509	2.62615	2.83439
[truncated: 447 more rows]
[truncated: 128 more columns]
